# Supplementary material for: Identification of Schistosoma haematobium and Schistosoma mansoni linear B-cell epitopes with diagnostic potential using in silico immunoinformatic tools and peptide microarray technology
Source: PLoS Negl Trop Dis. 2024 Aug 22;18(8):e0011887. doi: 10.1371/journal.pntd.0011887 (PMC11373837; doi:10.1371/journal.pntd.0011887)
Supplement: S2 File — (XLSX) [file pntd.0011887.s002.xlsx]

## Sheet: S. mansoni IgG data file
Participant's ID	ID	Sex	Sex	Age	Age (years)	Study Site	SH1	SH2	SH3	S. haematobium	S. haematobium	Haematuria	SM 1(Kato Katz)	S. mansoni infection intensity	SM2(Formal Ether concentration)	S. mansoni	S. mansoni	ID	YPYDVPDYAG	G	KEVPALTAVETGAT	LRLPKFTLKNTLDLVP	TMRLKSTSSSWNSS	NDWVDQQSNGLLEK	FWQSPFEPHYTRME	EAQQEMKSLYQEL	SLTSEKTFLNEKEEN	MILVNVFYF	TFVIVLPLEK	TTVSLRLPKF	TMPIMAAKVMNPILQS	RTGYQIGKTMRLKSTS	QEMKSLYQELNNSLTS	TDDIPDDTAMILVNVF	RFTESIANDFEGELKQ	TSSSWNSSEAQQEMKS	RDFWQSPFEPHYTRME	IPEVDFHVTHPFICFI	SGGAQGRTGYQIGKTM	MILVNVFYFRDFWQSP	NVVRISTGIFVQKTYE	DFSNRTSATVDINDWV	LKSIGVVDLFDPVKSD	GKTMRLKSTSSSWNSS	GIFVQKTYEVERRFTE	ISSIQKCVYGENGMVQ	VQCISESKRRRKYCRY	GACIDDFTKSGLKRIS	VGSLSPPWIPGSVCVP
HAR02	Human Serum HAR02, 1:100	F	0	12	12	Harare	0	0	0	Control	3			0		Control	0	Human Serum HAR02, 1:100	166.2	1096.72	11852.3	0	0	0	1.5	104	100.5	0	0	0	0	247.5	0	82	102	0	54.25	54	0	0	4	63.5	0	188.5	105	0.5	99.5	295.75	0
HAR03	Human Serum HAR03, 1:100	F	0	39	39	Harare	0	0	0	Control	3			0		Control	0	Human Serum HAR03, 1:100	62.9	64.0556	4617.17	0	0	56.25	55.5	105.5	53.5	5.75	0	0	0	0	0	9.5	51	0	44.75	6.5	0	0.75	4.75	60	1.5	0	57	68.25	1.5	103.75	0
HAR04	Human Serum HAR04, 1:100	M	1	19	19	Harare	0	0	0	Control	3			0		Control	0	Human Serum HAR04, 1:100	98.3	79.0556	3874	0	0	0	17.5	46.5	153.25	0	0	0	371	0	25.25	350.75	0	0	14.5	366.25	0	19.25	0	67.5	59.5	0	50	2.5	0	0	0
HAR05	Human Serum HAR05, 1:100	F	0	16	16	Harare	0	0	0	Control	3			0		Control	0	Human Serum HAR05, 1:100	287.8	324.889	7340.17	0	0	324.5	51.75	44.25	68	0	0	0	0	0	0	350.75	343.75	0	0	101.5	52.75	627	0	834	0	0	21.5	211	283	1286	2.75
HAR06	Human Serum HAR06, 1:100	F	0	8	8	Harare	0	0	0	Control	3			0		Control	0	Human Serum HAR06, 1:100	119.5	2820.28	17766.8	0	0	80.75	283.75	49.5	49	0	0	0	15.5	0	0	306.75	116.25	67.25	554	186	0	0	0	174.5	0	0	85.5	213.75	22.5	0	0
HAR07	Human Serum HAR07, 1:100	M	1	19	19	Harare	0	0	0	Control	3			0		Control	0	Human Serum HAR07, 1:100	133.3	10.5556	14155.3	49.25	49.75	7.75	5.5	0	7.25	0.25	0	0	32.75	290	0	464	0	48.5	98.25	790.5	0	0	0	39.25	2501.75	55.75	0	3	383.75	0	0
HAR08	Human Serum HAR08, 1:100	M	1	19	19	Harare	0	0	0	Control	3			0		Control	0	Human Serum HAR08, 1:100	148.9	2957.33	24489.2	2510.25	0	0	68.5	73	5.5	0	0	73.625	43.75	282	38.5	256.75	36.25	0	78	67.5	0	0	3.25	57.25	80.5	60.75	58	7	197.75	0	0
HAR10	Human Serum HAR10, 1:100	F	0	7	7	Harare	0	0	0	Control	3			0		Control	0	Human Serum HAR10, 1:100	100.4	245.611	11875.8	0	0	7.5	9.5	0	45.75	0	0	0	0	0	50.25	289.25	44.5	0	147	177.5	0	0	4	316.25	131.5	0	92.75	161	5.25	13.75	0
HAR11	Human Serum HAR11, 1:100	M	1	4	4	Harare	0	0	0	Control	3			0		Control	0	Human Serum HAR11, 1:100	65.1	159.222	9406.67	2.75	0	0	52	0	129.25	0	0	0	0	5.25	4	234.5	46.5	0	53.5	148.25	0.5	0	0	51	51.5	0	5	0	1.25	1.25	0
HAR12	Human Serum HAR12, 1:100	M	1	9	9	Harare	0	0	0	Control	3			0		Control	0	Human Serum HAR12, 1:100	37.9	566.833	6051	0	0	0.5	0.25	8	0	50.375	0	0	0	0	0	67.25	4	0	113.5	299	0	0	0	51.25	3	4	0.75	6.5	8	5.5	0
AK106	Human Serum AK106, 1:100	M	1	4	4	Gwetera	0	133	0	Positive	1	neg	0	0		Negative	1	Human Serum AK106, 1:100	252.9	113	34417	0	0	18.5	166.5	8	531	0	0	0	95	286.75	24	497.25	48.25	0	172.5	18.25	0	52.5	71	281	168.75	0	168.5	0	532.25	18.75	0
AK25	Human Serum AK25, 1:100	F	0	4	4	CHIKANZA	6	16	1	Positive	1	neg	0	0		Negative	1	Human Serum AK25, 1:100	102.7	800.778	9784	0	0	0	50	4	0.75	0	0	0	0	0	0	131	88.25	0	212	156.25	16.25	4	0	244	6	1.5	87.75	16	38.5	50.5	0
AK83	Human Serum AK83, 1:100	F	0	4.7	4	Gwetera	100	103	0	Positive	1	neg	0	0		Negative	1	Human Serum AK83, 1:100	121.7	513.5	13559.3	0	0	0	84	170.75	0	0	0	0	0	0	0	203.25	49.5	0	153	237.75	0	0	8	351.5	7.75	0	57	0	0	0	0
AK84	Human Serum AK84, 1:100	F	0	5	5	Gwetera	1	0	0	Positive	1	neg	0	0		Negative	1	Human Serum AK84, 1:100	76.4	135.278	3090.67	0	0	47.75	39.5	0	46	0	0	0	0	0	0	97.25	57.75	0	6	332.75	0	5.5	0	367.25	0	0	0	62.25	227.5	79	8.75
AK90	Human Serum AK90, 1:100	F	0	5	5	Gwetera	12	36		Positive	1	neg	0	0		Negative	1	Human Serum AK90, 1:100	97.6	1239.11	6168.83	0	0	0	16.5	0	67.5	0	6	0	0	349	0	146.5	41.5	2	139	138.25	0	51	0	148.75	421.5	184.5	112	0	106	1.5	0.5
EC13	Human Serum EC13, 1:100	M	1	2.2	2	Barangwe	1	0	0	Positive	1	neg	0	0		Negative	1	Human Serum EC13, 1:100	291	127.889	29091.7	44.75	0	0	66.5	0	572.5	0	0	70.5	0	360	0	97	74.75	45.75	199.75	151	49	0	0	124	0	0	43.5	0	333.5	115	0
EC29	Human Serum EC29, 1:100	F	0	4	4	Mushayi	1	0	0	Positive	1	neg	0	0		Negative	1	Human Serum EC29, 1:100	43	759.833	7488	0	0	0	6	5.25	5.25	1	0	0	0	0	0	53.75	160.5	0	52.5	53.5	0	11.75	3.25	2.25	6.5	0	1.5	0	3.25	0	5.25
EC42	Human Serum EC42, 1:100	M	1	2.8	2	Nyarungwe	0	0	9	Positive	1	neg	0	0		Negative	1	Human Serum EC42, 1:100	126.2	95.3889	4690.67	0	0	0	145.5	0	90	5.5	0	0	0	4	129.25	110	141.75	0	150	56.5	0	57.75	9.5	90.75	5	0	41.75	0	47.5	0	0
EC5	Human Serum EC5, 1:100	M	1	1.7	1	Barande	0	0	5	Positive	1	neg	0	0		Negative	1	Human Serum EC5, 1:100	39.7	11.2778	1052.5	12.25	0	1.5	88	40.5	88.5	2.5	0	0	0	0	0	0	48	0	122	170.5	0	43.25	0	616.25	36.25	0	87	0	12.5	0	5.5
EC51	Human Serum EC51, 1:100	M	1	3	3	Garande	0	1	0	Positive	1	neg	0	0		Negative	1	Human Serum EC51, 1:100	255.9	895.5	12723.5	0	0	0	89	143.5	140	0	0	0	0	0	1	293.25	56	0	298.75	234.25	0	1.5	0	228.5	0	0	86.75	0	0	0	15.25
EC76	Human Serum EC76, 1:100	M	1	3	3	George	0	7	0	Positive	1	neg	0	0		Negative	1	Human Serum EC76, 1:100	138	910.889	10120.2	0	0	37.5	101.5	61.5	229	0	0	0	0	0	0	281.5	127.75	0	119	26.5	0	8	4	145.25	0	0	58.5	3.75	0	79.75	0
EC8	Human Serum EC8, 1:100	M	1	5	5	Marangwe	4	34	34	Positive	1	neg	0	0		Negative	1	Human Serum EC8, 1:100	178.8	142.056	10117	0	0	0	71	510.25	927.75	0	0	0	0	0	54	437.5	176.5	0	542.5	332.25	0	5.25	50.5	183.75	0	0	174.75	4.5	149.25	0	0
EC80	Human Serum EC80, 1:100	F	0	4	4	Chihuri	64	1	0	Positive	1	****	0	0		Negative	1	Human Serum EC80, 1:100	84.6	2616.06	15420.3	0	0	52.75	123.25	1.75	74.5	20.75	0	0	484.25	0	0	72.5	115.5	0	180.5	301.25	0	0	0	44	0	0	107.5	38	40.75	19.75	0
EC81	Human Serum EC81, 1:100	F	0	5	5	George	15	25	8	Positive	1	**	0	0		Negative	1	Human Serum EC81, 1:100	98.3	783.611	12671.8	0	0	0	0.75	47.5	44.5	9.25	0	0	0	0	0	118.5	52	1.75	58.5	96	0	10	9.5	253.5	0	0	21.5	21	8	68	0
EC87	Human Serum EC87, 1:100	M	1	4	4	Gorejena	1	0	0	Positive	1	neg	0	0		Negative	1	Human Serum EC87, 1:100	138.3	71.7222	4729.67	0	0	57	3.25	6	101.25	0	0	2	0	0	0	41.5	160.5	0	52.75	19.5	0	2.5	0	133	94.5	48	48	143.25	0	315.5	0
GS12	Human Serum GS12, 1:100	F	0	4	4	Nyamaka	22	15	14	Positive	1	neg	0	0		Negative	1	Human Serum GS12, 1:100	153.4	1540.94	12355.3	0	0	48	88.25	0	0	0	0	0	0	3.5	0	113	57.75	8	224.5	86.5	44.5	1.5	0	186.75	0	0	6	63	111.75	106.5	0
GS19	Human Serum GS19, 1:100	M	1	4	4	Lanzilot	0	3	0	Positive	1	neg	0	0		Negative	1	Human Serum GS19, 1:100	68.3	877.944	13421.7	0	0	0	173.25	2.75	0	0.75	0	0	0	0.25	0	92	0	0	350.5	129	0	0	0	448.25	288.25	0	39.75	0	7	0	0
GS22	Human Serum GS22, 1:100	M	1	4	4	Lanzilot	3	0	31	Positive	1	neg	0	0		Negative	1	Human Serum GS22, 1:100	126	1723.5	16050.2	0	0	0	52.5	6.5	1.75	0.5	0	0	0	0	0	92.75	142.5	0	135.5	323.5	0	9	48	233.25	0	0	15.5	439.25	0	46	0
GS26	Human Serum GS26, 1:100	M	1	5	5	Nyamaka	16	6	68	Positive	1	neg	0	0		Negative	1	Human Serum GS26, 1:100	698	122.667	5055.5	0	0	0	204.5	0	841.5	0	0	0	0	0	0	640.75	156	0	364.5	3244	0	0	66	1160	167.75	0	115.25	41.5	0	0	0
GS45	Human Serum GS45, 1:100	M	1	2.5	2	Lanzilot	0	0	6	Positive	1	neg	0	0		Negative	1	Human Serum GS45, 1:100	130.2	898.944	8228.33	0	0	0	0	0	69.25	17.75	0	0	0	0	0.5	171	65.75	0	142	143.5	0	2.25	1	74	0	0	136	4.75	0	0	0
GS53	Human Serum GS53, 1:100	F	0	3	3	Lanzilot	74	102	0	Positive	1	neg	0	0		Negative	1	Human Serum GS53, 1:100	42.2	92.5	7043	0	216.75	0	110.75	0	66.25	44.5	0	0	205	435	0.5	53.5	87.5	52	58.5	55.5	0	49.5	0	284.75	0	42.5	35	295.5	97.5	47.5	0
GS57	Human Serum GS57, 1:100	M	1	4.7	4	Nduna	5	0	0	Positive	1	neg	0	0		Negative	1	Human Serum GS57, 1:100	117.3	7066.83	64970.7	974	0	45.5	65.25	290	54.75	0	8	26.875	0	213.75	52.25	426.75	6	39	147.75	233.5	0	0	3.25	51	59	0	0	80.5	824.75	5	0
HM23	Human Serum HM23, 1:100	F	0	5	5	NDUNA	15	0	0	Positive	1	neg	0	0		Negative	1	Human Serum HM23, 1:100	238.8	1201.56	11972	0	0	0	212	30.5	39.5	1.5	0	0	60	28.25	1155.25	402.25	16	103.75	41.5	28.75	0	0	0	141.75	5992.5	0	0	0	4762	0	133.5
HM38	Human Serum HM38, 1:100	M	1	4.6	4	NDUNA	1	0	0	Positive	1	neg	0	0		Negative	1	Human Serum HM38, 1:100	84.1	887.111	15428.2	0	0	0	182.25	62.75	0	28.75	0	0	8	0	0	440.75	0	0	378.25	1464	0	109.25	0	140	0	0	56.75	0	87.5	152.5	53
SM12	Human Serum SM12, 1:100	M	1	4.4	4	MUGANHU	0	1	0	Positive	1	neg	0	0		Negative	1	Human Serum SM12, 1:100	247.9	299.5	7996.67	0	0	0	0	0	2	0	0	0	0	0	0	364.5	67.25	0	39.5	21.75	0	15.5	0	142.25	0	0	108.75	31	117	366.25	37.5
SM22	Human Serum SM22, 1:100	F	0	3	3	KANDAWASVIKA	223	128	3	Positive	1	neg	0	0		Negative	1	Human Serum SM22, 1:100	95.6	402.222	8871.67	0	0	0.5	46.25	84.25	48.25	0	0	0	3.75	37.5	0	83.25	288.5	0	0	101.75	0	0	105.5	45.5	44.5	0	98.5	0	92.5	41.5	0
SM3	Human Serum SM3, 1:100	F	0	4.8	4	KANDAWASVIKA	0	6	14	Positive	1	****	0	0		Negative	1	Human Serum SM3, 1:100	104.7	489.444	6564	0	0	0	92	113	251	0	0	0	83.75	0	0	159.75	43	0	179	104	0	46	7.5	114.5	0	0	92	6.5	0.5	0	0
SM31	Human Serum SM31, 1:100	M	1	3.11	3	KANDAWASVIKA	28	14	0	Positive	1	neg	0	0		Negative	1	Human Serum SM31, 1:100	67.3	280.722	4504.5	0	0	0	9.5	52.5	59	0	0	0	0	0	0	96.25	57	0	14.5	45	0.5	5.25	7	56.5	0.75	0	8.25	0	1	7.5	0
SM36	Human Serum SM36, 1:100	M	1	3	3	MWEDZIWENDIRA	20	8	0	Positive	1	neg	0	0		Negative	1	Human Serum SM36, 1:100	60.3	971.556	10047.2	0	0	0	102.25	49.5	100	0	0	0	0	55	0	104	100.5	0	155.5	49.75	0	2.5	44.5	327.5	38.5	0	51.25	202.75	0	0	0
SM43	Human Serum SM43, 1:100	F	0	4	4	MATIMURA	0	0	4	Positive	1	neg	0	0		Negative	1	Human Serum SM43, 1:100	85.1	638.222	11405.7	0	0	44	40.5	0	95.75	0.375	0	0	0	0	197.5	295.25	0	0	246	1605.5	0	0	20.5	235.25	33.5	0	47.5	2.5	0	3	0
SM44	Human Serum SM44, 1:100	M	1	3	3	MATIMURA	0	12	10	Positive	1	neg	0	0		Negative	1	Human Serum SM44, 1:100	62.4	383.667	7470.83	0	0	41	0	0	330	0	0	0	37	52	0	6	41.5	0	54	605	0	168	39.75	111.75	0	0	50.5	0	189.5	35	0
SM54	Human Serum SM54, 1:100	M	1	3.9	3	NYAMUPARADZA	0	37	0	Positive	1	neg	0	0		Negative	1	Human Serum SM54, 1:100	245.4	572.278	10736.8	0	0	239.5	270.5	153	180.5	0	7.5	0	0	0	0	535.5	0	0	177.75	496.5	0	81	169.5	140.75	2.25	0	51	0	48	0	0
SM77	Human Serum SM77, 1:100	M	1	4	4	MWANGA	0	7	0	Positive	1	neg	0	0		Negative	1	Human Serum SM77, 1:100	109.3	1679.89	9163	0	0	0	79	82.25	88.5	18.875	0	0	12.5	0	0	171.75	162	8	176	130	0	2.5	56	230.5	0.5	0	69.75	50	47.5	0	0
VA70	Human Serum VA70, 1:100	F	0	10	10	Bemberi			2	Positive	1		0	0		Negative	1	Human Serum VA70, 1:100	121.7	3172.17	19828.3	0	6.5	0	161.5	50	98.5	0	0	0	3.5	10187.8	0	88.5	130.25	0	229.5	87.5	762.5	11	0	19	120.75	277	65	154.25	350.5	461	0
VA85	Human Serum VA85, 1:100	M	1	10	10	Chibondo						0	0	0		Negative	1	Human Serum VA85, 1:100	237.5	157.778	10518.7	0	0	40.5	93.75	6.75	0	0.25	0	0	0	49.75	0	0	0	0	70.25	195.25	0	58	0	55.5	9.25	70.5	67.5	3	50.75	216.25	0
VA87	Human Serum VA87, 1:100	M	1	10	10	Mashumba			10	Positive	1		0	0		Negative	1	Human Serum VA87, 1:100	78.8	233.056	20206.7	0.75	0	137.5	189	0	368.5	0	181	0	0	222.5	0	1183.5	122.75	0	247	679.5	0	0	70	170.5	376.5	0	115.25	6.75	946	0	0
VA90	Human Serum VA90, 1:100	M	1	8	8	Bemberi			84	Positive	1		0	0		Negative	1	Human Serum VA90, 1:100	86	2823.33	12187	0	0	6	106	149	100.5	5.125	0	0.75	0	36.5	175.5	402	0	59.5	83	147.5	0	10.25	0	64.5	0	0	55	0	923.5	90.75	219.75
VA76	Human Serum VA76, 1:100	M	1	11	11	Mashumba			6	Positive	1		91	2184	38	Positive	2	Human Serum VA76, 1:100	261.2	25.7222	15440.8	0	0	50.5	155	400	118.5	0	0	1.75	0	266.5	170	582.75	191.75	2492	41.25	41.25	0	0	181.75	271.25	450	0	121.25	60	212.25	2.5	0
VA31	Human Serum VA31, 1:100	M	1	15	15	Mashumba							43	1032	3	Positive	2	Human Serum VA31, 1:100	134.3	143.167	7084.5	0	0	50	43.75	49	43.5	0	40.5	0	105	0	0	148.25	110.25	0	137.5	214.75	0	8	0	97.5	83.5	0.5	152	35.5	0	91.5	0.25
VA31_2	Human Serum VA31_2, 1:100	M	1	15	15	Mashumba							43	1032	3	Positive	2	Human Serum VA31_2, 1:100	203.7	4055.5	23227	0	0	307.75	378.5	75.75	386.75	0	0	0	0	58.5	0	2	374.75	52.25	581	48.75	87.25	0	223.5	199.5	512.25	0	144.75	517.75	595	150.25	0
VA12	Human Serum VA12, 1:100	F	0	11	11	Bemberi			21	Positive	1		25	600	17	Positive	2	Human Serum VA12, 1:100	66	667.889	12409.8	0	2	1.5	6	0	47.5	5.125	1.75	0	0	0	2	106.75	8.75	0	8.75	60.5	0	1	0.5	118	3.5	0	58	13.25	0.25	4.75	101.5
VA98	Human Serum VA98, 1:100	F	0	10	10	Mashumba							21	504		Positive	2	Human Serum VA98, 1:100	681.9	2365.61	11387.2	0	0	0	125	54.5	44.25	0	0	0	0	0	0.25	118.25	61.75	0	217.5	262	0	8	99.5	115.75	0	0	46.75	59.25	8.5	94.5	243.25
VA122	Human Serum VA122, 1:100	F	0	11	11	Chipa 3							19	456		Positive	2	Human Serum VA122, 1:100	86.1	19.3333	371.667	0	0	0	50	0	3.75	0	0	0	8	0	0	0	36.5	0	0	106.75	0	0	0	782.5	91	1.5	56.25	14	15.5	172.75	0
VA163	Human Serum VA163, 1:100	M	1	11	11	Ruwadzano							19	456	18	Positive	2	Human Serum VA163, 1:100	341.4	658.444	6593.17	0	0	60.25	58	53	164.75	0	0	0	0	0	0.5	90.25	89	0	106.5	2.5	0	53	6.75	159	0	0	99	0	1	5.25	0
VA128	Human Serum VA128, 1:100	F	0	12	12	Machipisa							15	360	3	Positive	2	Human Serum VA128, 1:100	204.1	399.5	11810.5	0	0	0	0	0	31	0	0	0	0	0	0	275	87.5	12	150.75	15.5	0	10.5	0	289.5	347.75	0	28	132.5	3068.5	0	0
VA107	Human Serum VA107, 1:100	F	0	12	12	Ruyarange							12	288	8	Positive	2	Human Serum VA107, 1:100	211.9	2095.06	15548.8	0	31.625	68	70.75	10.75	2.75	0.375	0	0	158.5	112.5	0	50.25	836.5	0	110	31	0	20.25	0	1164	0	161	108.25	130.5	947	381	53
VA60	Human Serum VA60, 1:100	F	0	10	10	Mashumba							12	288	5	Positive	2	Human Serum VA60, 1:100	173.4	1740.94	12939.7	0	0	0	99.75	0	293.25	0.375	0	0	0	0	0	126	0	0	151.5	94	0	66.5	0	42	302.75	0	66.5	0	148.5	0	0
VA95	Human Serum VA95, 1:100	F	0	8	8	Bemberi							10	240	3	Positive	2	Human Serum VA95, 1:100	295.3	1055.78	13111	0	0	0	86.5	0	41	0	0	0	0	0	0	259	45	0	149.25	39.75	0	99.5	0	201.5	44	0	97	0	0	0	339.5
VA40	Human Serum VA40, 1:100	F	0	10	10	Mashumba							9	216		Positive	2	Human Serum VA40, 1:100	144.7	2350.61	8956.83	0	0	661.75	0	328	807.75	17.25	277.5	76.75	0	146.75	4.5	98.75	99.75	0	9.75	51	0	0	0	321.5	949	24	133	122.75	157.5	934	0
VA13	Human Serum VA13, 1:100	F	0	11	11	Bemberi							8	192		Positive	2	Human Serum VA13, 1:100	1934.6	692.944	40926.7	0	0	195.5	230	24	69.25	0	113.75	45.5	49.5	274.25	520	4207.75	0	49.5	511.75	5763.25	22.5	50	0	217	748.5	0	0	307.25	334.25	0	1464
VA37	Human Serum VA37, 1:100	F	0	11	11	Bemberi							8	192	6	Positive	2	Human Serum VA37, 1:100	286.2	2012	49356.2	6.5	0	180.25	69.25	100	0	0	0	0	52.5	0	395.75	687.5	191	0	498	3961.5	0	0	1623.75	897.5	1025	0	153.5	615.5	1377	0	532
VA57	Human Serum VA57, 1:100	F	0	10	10	Bemberi							7	168	12	Positive	2	Human Serum VA57, 1:100	204.4	192.944	6404.33	0	0	6.75	103	65	52.75	0	0	55.625	0	0	0	0	0	0	188.25	198.25	0	47.25	158	260	0	9	203.75	0	59.5	161	0
VA123	Human Serum VA123, 1:100	F	0	12	12	Mashumba							6	144	10	Positive	2	Human Serum VA123, 1:100	128.5	1053.28	7685.67	0	0	0	89.5	0	0.5	0	0	256.125	0	0	204.5	423	0	56.5	122.5	5270.5	7.5	16.25	63.75	141.5	225.5	0	151.25	55.25	672.75	0	0
VA140	Human Serum VA140, 1:100	F	0	12	12	Mashumba							6	144	8	Positive	2	Human Serum VA140, 1:100	40.6	529	5899	0	0	0	49	8	33.25	0	0	0	32.75	0	0	1930.75	63.25	0	95.5	93.75	0	0	41.25	136	17	0	12	0	159	202	0
VA147	Human Serum VA147, 1:100	F	0	12	12	Chibondo							5	120	3	Positive	2	Human Serum VA147, 1:100	421.1	608.389	13438	0	0	220.5	150.5	12.5	241.5	244.75	18.5	0	121.5	154.75	0	446.75	85.25	16.5	613	554	0	1.75	757	501	1227.5	0	0	93	1546.5	0	0
VA65	Human Serum VA65, 1:100	M	1	9	9	Bemberi						0	5	120		Positive	2	Human Serum VA65, 1:100	939.3	81.6111	15894.2	0	0	139.75	65	3.5	45	0	0	23	92.25	642.25	0	2867	8	0	75.25	1519.5	0	0	192	1645.5	995	0	0	366.5	2108	0	590.25
VA104	Human Serum VA104, 1:100	F	0	12	12	Mashumba B							4	96	9	Positive	2	Human Serum VA104, 1:100	182.3	81	16448.5	0	17.625	47.75	94.75	46.5	49.5	0	0	0	253	0	954.75	12747.2	201.75	53.25	232.25	430.75	0	44	0	45.75	0	0	150.5	0	48.5	111.25	0
VA104_2	Human Serum VA104_2, 1:100	F	0	12	12	Mashumba B							4	96	9	Positive	2	Human Serum VA104_2, 1:100	189.2	2316.89	16238.8	0	0	0	69.25	81	88.5	0	0	0	245	0	4808	12596.2	148.75	55.75	321	367.25	0	38.75	0	99.25	0	0	155.75	0	46	98	0
VA16	Human Serum VA16, 1:100	F	0	10	10	Bemberi			4	Positive	1		4	96	2	Positive	2	Human Serum VA16, 1:100	195.1	5358.89	22397.2	54.5	0	37	356	173	539.75	0	46.5	179.625	751.5	0	1623.75	2784.75	132	133	692.75	692.5	0	0	614.75	355	11.5	0	28	0	740.25	0	0
VA167	Human Serum VA167, 1:100	M	1	8	8	Bemberi			8	Positive	1		4	96	6	Positive	2	Human Serum VA167, 1:100	366.9	48.5556	3128.17	0	0	0	7.75	6.25	104	0	0	0	0	0	0	184.75	235.5	0	53.5	86.25	0	0	0	214.5	10.5	0	145.5	151	0	0	0
VA46	Human Serum VA46, 1:100	M	1	12	12	Chawagona							4	96	49	Positive	2	Human Serum VA46, 1:100	197.9	737.278	13242.2	0	0	324	17.5	0	0	0	0	0	0	142.75	138	665.5	0	0	159	287.25	0	4	0	30.25	1001.25	46.25	0	266.75	649	0	0
VA73	Human Serum VA73, 1:100	F	0	11	11	Bemberi							4	96		Positive	2	Human Serum VA73, 1:100	139.2	2901.5	22509	0	0	0	46.5	44	42.5	0	0	0	24	911.5	90.25	0	93.75	0	122.5	117.5	199.5	0	0	41.25	206.75	47.5	42.25	41	285.25	96.5	0
VA96	Human Serum VA96, 1:100	F	0	8	8	Mashumba							3	72	9	Positive	2	Human Serum VA96, 1:100	254.1	238.722	7523.83	0	0	0	5	0	0	0	0	0	88.75	0	0	2088.5	232.5	0	146.5	186.5	0	1.5	0	152.25	50.75	0	106.5	48.5	809.75	49.25	0
VA99	Human Serum VA99, 1:100	F	0	8	8	Chawagona							3	72		Positive	2	Human Serum VA99, 1:100	258.8	221.111	4452.67	0	0	0	85	0	10.25	0	0	0	73.5	0	31.5	43.5	0	0	47.25	194.5	0	72.75	0	93.5	29.5	0	0	0	11.75	268.25	0
VA168	Human Serum VA168, 1:100	F	0	12	12	Bemberi							2	48		Positive	2	Human Serum VA168, 1:100	96	1061.89	19881	0	0	95	4.75	0	0	1.875	0.75	0.75	1	248.25	35.25	72.5	0	0	45.25	1838.5	0	0	0	57.5	8	100	0	73	634.25	3.5	3
VA36	Human Serum VA36, 1:100	F	0	14	14	Bemberi							2	48		Positive	2	Human Serum VA36, 1:100	369.3	145.222	64153.3	0	0.125	0.75	416	59.75	274	27.625	37	28.25	0	341	0	0	2324.5	0	666.5	458.5	0	58.5	0	693.5	396.5	0	107.5	185	2006.75	73.75	0
VA68	Human Serum VA68, 1:100	F	0	12	12	Machipisa							2	48	3	Positive	2	Human Serum VA68, 1:100	223.1	628.722	13251.2	0	0	0	56	9.25	71.25	0	0	0	54.5	0	813	8472.25	0	0	106	49	0	45.25	9	181.5	2298.5	0	98.5	6.5	91.5	0	0
VA106	Human Serum VA106, 1:100	F	0	11	11	Mashumba							1	24	4	Positive	2	Human Serum VA106, 1:100	319.2	13580.4	63324.3	0	0	353	396.75	7.5	0	0	0	0	0	0	0	42	316.5	0	334.5	0	85.5	0	237	131	464.75	0	89	419	43	0	0
VA151	Human Serum VA151, 1:100	F	0	13	13	Bemberi							1	24	42	Positive	2	Human Serum VA151, 1:100	345.4	4715.33	63800	0	0	124.25	371.5	42.75	3.5	354.75	617.25	165.125	51.25	427	0	21	264.5	94.75	1183.5	503.25	0	0	167	63.5	983.75	0	59.25	436.5	1542	0	0
VA22	Human Serum VA22, 1:100	F	0	13	13	Chibondo							1	24		Positive	2	Human Serum VA22, 1:100	164	90.9444	3692.33	0	0	0	13.75	0	143.25	0	0	0	0	34.25	0	89	206.75	0	148	37	0	0	0	8.5	10.5	11.75	160.5	112.75	0	51.5	0
VA82	Human Serum VA82, 1:100	M	1	13	13	Mashumba			14	Positive	1		1	24	8	Positive	2	Human Serum VA82, 1:100	182.3	924.389	11994.8	0	0	0	40	14	0	3.625	0	0	6.5	0	0	51	0	477.75	57	121	0	0	0	139.5	0	0	0	0	0	55.25	0
VA119	Human Serum VA119, 1:100	F	0	12	12	Chiyambuki							0	0	2	Positive	2	Human Serum VA119, 1:100	232	1063.22	57494.5	0	0	193.5	385.5	1269.75	770.75	382.5	0	2432.88	961.5	131.5	3894.5	890	292.5	1506.75	401.75	379.75	181.75	136	88.25	249.25	90	0	122.75	322	1794.75	0	0
VA129	Human Serum VA129, 1:100	F	0	8	8	Bemberi							0	0	1	Positive	2	Human Serum VA129, 1:100	76.4	1123.56	15722.3	0	0	49.25	103.5	0	47	3.625	1.5	0	0	105	1	510.75	88	0	114.75	51.75	0	0	0	102	94	101.5	62	0.5	367.5	48.5	1.5
VA132	Human Serum VA132, 1:100	F	0	8	8	Bemberi							0	0	6	Positive	2	Human Serum VA132, 1:100	230.7	364.278	11369.3	0	0	0	78.75	0	104	0	0	0	0	0	0	750.75	35.75	0	197.5	88.5	0	0	0	192.75	690	0	43.5	13.5	821	20	372.25
VA148	Human Serum VA148, 1:100	F	0	12	12	Mashumba							0	0	33	Positive	2	Human Serum VA148, 1:100	203.6	1003	16151	0	565	0	45	0	0	0	0	0	25.5	68.25	0	283.75	32.5	9.25	97	51.75	0	93	38.75	327.5	268.5	348	31.75	0	0	16	0
VA19	Human Serum VA19, 1:100	F	0	12	12	Mashumba							0	0	7	Positive	2	Human Serum VA19, 1:100	323.4	1252.94	61179.7	0	0	286.5	145.25	0	47.5	0	0	0	0	105.75	0	0	312	0	478.25	618.75	0	0	313.25	367	242	0	84	173.5	642	91.25	0
VA35	Human Serum VA35, 1:100	F	0	13	13	Bemberi							0	0	3	Positive	2	Human Serum VA35, 1:100	101.5	241.333	16857	0	0	10	191	0	0	3.75	0	0	0	42.5	0	30.5	11.25	0	168	176.5	37.25	0	48.25	83.75	0	0	0	55.25	123.25	1	7
VA38	Human Serum VA38, 1:100	F	0	10	10	Chibondo								0	3	Positive	2	Human Serum VA38, 1:100	172.7	3464.11	15599.8	0	2.75	0	82.5	0	49	0	0	0	0	97.25	0	250.5	32	7.5	105	130.25	0	0	0	231.75	0	89.5	0	7	232.5	148.75	312.75
VA42	Human Serum VA42, 1:100	F	0	8	8	Chibondo								0	12	Positive	2	Human Serum VA42, 1:100	222.1	567.056	15403.5	396.5	0	0	284	92.75	0	21.75	0	0	0	0	0	0	0	0	289	342	0	7.5	0	151	0	0	85	0	41.5	0	0
VA59	Human Serum VA59, 1:100	F	0	11	11	Chibondo							0	0	1	Positive	2	Human Serum VA59, 1:100	311.2	1051.78	13415.5	0	0	64	140.5	38.5	3.5	0	0	0	18.75	18.5	0	287.5	69	0	522.5	0.5	0	0	0	116.75	0	1.75	138	179.75	279.25	288.5	126.5
VA71	Human Serum VA71, 1:100	F	0	11	11	Chibondo							0	0	36	Positive	2	Human Serum VA71, 1:100	203.6	2094.89	11399.3	0	0	0	43.5	106.25	411	0	0	0	0	4	113.75	6	45.5	32.5	129.25	795.5	0	31.25	0	43.5	40.75	48.5	97	0.25	323.5	0	445.25
VA84	Human Serum VA84, 1:100	M	1	9	9	Mashumba							0	0	3	Positive	2	Human Serum VA84, 1:100	244.9	600.611	7724.67	54	0	0	113.5	0	88.75	0	0	0	0	0	0	2	0	0	293.5	771.5	0	43	0	90.5	59.75	0	89	0	0	0	96.25
VA97	Human Serum VA97, 1:100	F	0	9	9	Mashumba								0	3	Positive	2	Human Serum VA97, 1:100	305.6	635.833	6854.17	0	0.125	0	0	0	0	0.5	0	0	0	3	0	60.75	1123	0	5	8.25	12.5	7.75	0	20.75	0	0	44	27.25	139.25	69.5	31
[truncated: 94 more columns]

## Sheet: S. mansoni IgM data file
Participant's ID	ID	Sex	Sex	Age (years)	Age (years)	Study Site	SH1	SH2	SH3	S. haematobium	S. haematobium	Haematuria	SM 1(Kato Katz)	SM2(Formal Ether concentration)	S. mansoni	S. mansoni	ID	YPYDVPDYAG	G	KEVPALTAVETGAT	LRLPKFTLKNTLDLVP	TMRLKSTSSSWNSS	NDWVDQQSNGLLEK	FWQSPFEPHYTRME	EAQQEMKSLYQEL	SLTSEKTFLNEKEEN	MILVNVFYF	TFVIVLPLEK	TTVSLRLPKF	TMPIMAAKVMNPILQS	RTGYQIGKTMRLKSTS	QEMKSLYQELNNSLTS	TDDIPDDTAMILVNVF	RFTESIANDFEGELKQ	TSSSWNSSEAQQEMKS	RDFWQSPFEPHYTRME	IPEVDFHVTHPFICFI	SGGAQGRTGYQIGKTM	MILVNVFYFRDFWQSP	NVVRISTGIFVQKTYE	DFSNRTSATVDINDWV	LKSIGVVDLFDPVKSD	GKTMRLKSTSSSWNSS	GIFVQKTYEVERRFTE	ISSIQKCVYGENGMVQ	VQCISESKRRRKYCRY	GACIDDFTKSGLKRIS	VGSLSPPWIPGSVCVP	SSEAQQEMKSLYQE
HAR02	Human Serum HAR02, 1:100	F	0	12	12	Harare	0	0	0	Control	3				Control	0	Human Serum HAR02, 1:100	646.4	133.111	903	0	0	0	368.25	26	577.75	0	0	0	8.25	0	0	444.5	435	0	307	202	0	0	15.5	124.75	106	0	437	70.25	0	0	0	189.5
HAR03	Human Serum HAR03, 1:100	F	0	39	39	Harare	0	0	0	Control	3				Control	0	Human Serum HAR03, 1:100	215.6	76.2778	167.667	0	0	194	147	266.5	402.5	0	0	0	0	0	0	216.5	226.5	0	244.5	65.5	0	0	0	98	0	0	220.25	117	78	183	0	157
HAR04	Human Serum HAR04, 1:100	M	1	19	19	Harare	0	0	0	Control	3				Control	0	Human Serum HAR04, 1:100	124	79.3889	152	0	0	0	132.25	325.75	866.25	0	0	0	302	0	59	1161.25	177	536.25	229	1172.25	0	56.75	0	172.75	0	0	37	16.5	0	0	0	81
HAR05	Human Serum HAR05, 1:100	F	0	16	16	Harare	0	0	0	Control	3				Control	0	Human Serum HAR05, 1:100	675.2	415.056	248	0	0	626.75	21.5	13.25	438.5	35.125	0	143	0.5	0	0	1093.75	353.25	0	0	75	80.5	818.5	0	0	0	34.5	228	438	277.25	1212.25	0	145.75
HAR06	Human Serum HAR06, 1:100	F	0	8	8	Harare	0	0	0	Control	3				Control	0	Human Serum HAR06, 1:100	386.1	93.8889	1894	20	28.625	5.5	560	51	204.25	0	0	0	256.75	0	0	412.75	187.25	53.25	908.5	508.5	0	0	0	709.5	62.25	0	274.25	841.75	144	61	8	260.5
HAR07	Human Serum HAR07, 1:100	M	1	19	19	Harare	0	0	0	Control	3				Control	0	Human Serum HAR07, 1:100	586.4	52.6667	491.167	284.75	1169.38	7.25	196.75	0	0	0	0	0	316.5	0	117	519.75	0	762	279.5	333.25	0	0	77.5	90	0	903.5	14.75	24	42.25	0	0	94
HAR08	Human Serum HAR08, 1:100	M	1	19	19	Harare	0	0	0	Control	3				Control	0	Human Serum HAR08, 1:100	426.9	227	2755.5	0	0	98.5	517	266.75	45.75	0	0	0	315.5	0	142.75	1472.5	117.25	106.5	444	537.25	0	0	0	204	131	0	106.5	74	0	0	218	17
HAR10	Human Serum HAR10, 1:100	F	0	7	7	Harare	0	0	0	Control	3				Control	0	Human Serum HAR10, 1:100	426.5	22.6667	810.5	0	0	0	151.75	0	220.5	0	0	0	6	0	308.25	1064.75	382.5	0	573.25	425.5	0	17	0	532.5	861	0	477.75	45	0	100.75	0	103.75
HAR11	Human Serum HAR11, 1:100	M	1	4	4	Harare	0	0	0	Control	3				Control	0	Human Serum HAR11, 1:100	297.5	2.5	872	9	0	0	151.75	25.75	291.5	0	10.75	0	173.25	612	0	759.5	140.5	0	341	1057.5	0	91	12.25	428.5	441.75	0	223.25	0	0	0	44.5	53
HAR12	Human Serum HAR12, 1:100	M	1	9	9	Harare	0	0	0	Control	3				Control	0	Human Serum HAR12, 1:100	504	118.222	461.333	0	21.875	165.75	167.75	65.5	299	250.625	0	0	106.75	0	0	164.75	0	0	359.25	1775.5	0	12.5	0	209.5	29.5	0	14.5	74	0	104	0	65
AK106	Human Serum AK106, 1:100	M	1	4	4	Gwetera	0	133	0	Positive	1	neg	0		Negative	1	Human Serum AK106, 1:100	718.1	347.111	1373	0	0	85.25	597	0.25	377	0	0	28.875	483	0	912.5	2354.25	180.5	0	381	0	0	0	0	667.25	556.5	0	178.25	0	185.5	0	1.5	0
AK25	Human Serum AK25, 1:100	F	0	4	4	CHIKANZA	6	16	1	Positive	1	neg	0		Negative	1	Human Serum AK25, 1:100	358.7	173.944	1004	0	0	47.5	37.5	0	129.25	0	0	0	0	0	17.5	63.5	243.5	0	301.5	80.75	0	0	0	546.5	207	0	0	98.25	0	319	49	0
AK83	Human Serum AK83, 1:100	F	0	4.7	4	Gwetera	100	103	0	Positive	1	neg	0		Negative	1	Human Serum AK83, 1:100	350.9	67.6111	516.167	0	0	0	361.25	120.5	190	0	0	0	83.75	0	49.75	912	53.5	0	288	331.75	0	0	0	258.25	0	0	29.5	21	0	0	0	0
AK84	Human Serum AK84, 1:100	F	0	5	5	Gwetera	1	0	0	Positive	1	neg	0		Negative	1	Human Serum AK84, 1:100	797.8	272.056	0	0	0	229.25	175	311.5	482.25	0	0	0	0	0	0	568	300	0	12.5	611.5	25.5	487.25	0	89.25	0	0	450.25	121.75	0	867	56.75	92
AK90	Human Serum AK90, 1:100	F	0	5	5	Gwetera	12	36		Positive	1	neg	0		Negative	1	Human Serum AK90, 1:100	618.5	102.667	52.3333	9.75	9.75	0	60	241.5	580	0	0	0	120.5	0	163.5	1697.5	366.75	0	358	843.5	0	627.25	0	286.25	51.75	0	281	40.75	0	0	0	59.25
EC13	Human Serum EC13, 1:100	M	1	2.2	2	Barangwe	1	0	0	Positive	1	neg	0		Negative	1	Human Serum EC13, 1:100	200.2	0	257.333	3.5	19.75	42	157	0	116.25	0	0	34.5	44.25	46	0.5	150	45.75	52.5	192	0	52.5	0	72	214	0	0	0	2	48.5	0	0	150
EC29	Human Serum EC29, 1:100	F	0	4	4	Mushayi	1	0	0	Positive	1	neg	0		Negative	1	Human Serum EC29, 1:100	467.2	133.056	702.5	0	0	0	44.75	123	430.75	0	0	0	67.5	0	0	98.75	16.75	0	250.25	433	0	0	0	262.5	0.75	0	125	0	0	11	59.25	57
EC42	Human Serum EC42, 1:100	M	1	2.8	2	Nyarungwe	0	0	9	Positive	1	neg	0		Negative	1	Human Serum EC42, 1:100	448	86.4444	60.1667	0	0	89	396.5	101.75	405.75	0	214.5	33.5	173.5	0	245.25	201.5	557.25	0	216.5	84	0	190	95.75	354	4	0	175	132	0	109.5	28.5	135.5
EC5	Human Serum EC5, 1:100	M	1	1.7	1	Barande	0	0	5	Positive	1	neg	0		Negative	1	Human Serum EC5, 1:100	243.3	0	136.333	0	0	0	496.5	0	638.25	27.125	0	0	0	0	0	264.75	237.5	0	840.5	752	0	10	16.75	238.5	0	0	314	65.5	56.75	0	31	670.5
EC51	Human Serum EC51, 1:100	M	1	3	3	Garande	0	1	0	Positive	1	neg	0		Negative	1	Human Serum EC51, 1:100	759.8	49.1111	793.333	0	163.25	0	168.5	265.75	514.25	0	1.75	0	53.25	0	82	755.5	62.25	263.5	936.75	992.25	0	193.75	0	769	0	0	173.75	5.5	0	0	46.25	0
EC76	Human Serum EC76, 1:100	M	1	3	3	George	0	7	0	Positive	1	neg	0		Negative	1	Human Serum EC76, 1:100	266	107.444	382.167	0	3.25	129	107	105.5	469.25	0	0	0	0	0	0	206	427	0	282.75	58.75	0	224	264.75	377.25	275.25	0	227.5	163.25	31.75	208.25	0	222.75
EC8	Human Serum EC8, 1:100	M	1	5	5	Marangwe	4	34	34	Positive	1	neg	0		Negative	1	Human Serum EC8, 1:100	391.2	0.833333	104	0	0	0	224.25	0	743	0	0	0	0	0	113	1354.5	75.25	0	386.5	739.25	0	88.75	195	653	76.75	0	94	5	0	0	0	0
EC80	Human Serum EC80, 1:100	F	0	4	4	Chihuri	64	1	0	Positive	1	****	0		Negative	1	Human Serum EC80, 1:100	194.1	96.7222	838.667	0	0	59.5	5.75	0	9.5	0	0	0	48.5	0	0	274.25	103.5	0	120.5	0	0	0	0	68.25	0	0	160.75	64.5	63.5	99.5	0	107.75
EC81	Human Serum EC81, 1:100	F	0	5	5	George	15	25	8	Positive	1	**	0		Negative	1	Human Serum EC81, 1:100	337.6	134.556	386.167	0	0	0	0	105.5	308	0	0	0	2	0	0	27.5	65	0	0	175.5	0	0	49.25	728	2.5	0	166.5	55.5	0	157.75	42	0
EC87	Human Serum EC87, 1:100	M	1	4	4	Gorejena	1	0	0	Positive	1	neg	0		Negative	1	Human Serum EC87, 1:100	447	308.111	158.333	0	0	498.25	109.5	139	211.5	0	0	38.75	0	0	0	207.5	448	0	136.75	122.75	62	0	8.5	159	60.5	60.25	269.75	321.5	246.5	918.25	0	33.75
GS12	Human Serum GS12, 1:100	F	0	4	4	Nyamaka	22	15	14	Positive	1	neg	0		Negative	1	Human Serum GS12, 1:100	487	271.778	1399.5	0	0	13.5	352.25	0	28	27	0	0	0.75	0	0	0	0	0	332	0	1.25	51.5	0	231.25	0	0	1.5	50.25	0	43	0	0
GS19	Human Serum GS19, 1:100	M	1	4	4	Lanzilot	0	3	0	Positive	1	neg	0		Negative	1	Human Serum GS19, 1:100	238.7	32.6667	281.5	0	0	87	14	0	2.5	0	0	0	0	0	216	264.75	0	0	229.75	278.5	0	0	0	3853.75	2633.5	0	0	1.5	0	0	0	0
GS22	Human Serum GS22, 1:100	M	1	4	4	Lanzilot	3	0	31	Positive	1	neg	0		Negative	1	Human Serum GS22, 1:100	361.3	72.2222	820.333	0	0	0	185	66	297	0	0	0	1.75	0	0	393	205	0	280.25	278.25	0	66	114.5	271	41	0	166	33.5	0	0	0	53.5
GS26	Human Serum GS26, 1:100	M	1	5	5	Nyamaka	16	6	68	Positive	1	neg	0		Negative	1	Human Serum GS26, 1:100	447.9	83.4444	403	0	0	0	283.75	80.5	347	25	0	0	0	0	0	610.75	82.5	0	393	594.5	0	107.25	0	456.5	88	0	77.25	0	0	0	0	46
GS45	Human Serum GS45, 1:100	M	1	2.5	2	Lanzilot	0	0	6	Positive	1	neg	0		Negative	1	Human Serum GS45, 1:100	294.2	45.9444	417.833	0	23.25	0	1.75	58	257	0	0	0	109	552.75	0	408.25	95	312	163.5	86	0	73.25	0	82.75	0	0	291.25	74.5	0	0	0	0
GS53	Human Serum GS53, 1:100	F	0	3	3	Lanzilot	74	102	0	Positive	1	neg	0		Negative	1	Human Serum GS53, 1:100	497.9	36.7222	579.333	0	0	0	390.25	0	201.75	135.625	0	0	0.5	0	0	126.75	52.25	0	285.5	649.75	0	401.5	0	263.5	0	0	77.5	21.5	0	0	8	0
GS57	Human Serum GS57, 1:100	M	1	4.7	4	Nduna	5	0	0	Positive	1	neg	0		Negative	1	Human Serum GS57, 1:100	226.1	200.278	1867.33	0	0	0	188.25	289.25	532	0	0	79.5	79.25	0.5	62.25	722.5	242.5	109.25	596	166	0	0	205.75	110.5	33.5	0	130	0	46.5	0	0	220
HM23	Human Serum HM23, 1:100	F	0	5	5	NDUNA	15	0	0	Positive	1	neg	0		Negative	1	Human Serum HM23, 1:100	316.8	110.444	973.667	0	0	122.5	201	177.75	338.5	1.75	0	0	170.5	0	0	781.5	0	0	194.5	331.75	0	10.5	0	502.75	538.25	0	108.75	29.25	57.5	0	0	0
HM38	Human Serum HM38, 1:100	M	1	4.6	4	NDUNA	1	0	0	Positive	1	neg	0		Negative	1	Human Serum HM38, 1:100	427.2	13.3333	1256.67	0	23.25	0	491.25	58.75	207.5	0	0	0	200.75	0	333	2004.5	75	456.5	782.75	5221.25	0	214	0	293	0	0	143.25	91.75	0	174.75	385.5	149.75
SM12	Human Serum SM12, 1:100	M	1	4.4	4	MUGANHU	0	1	0	Positive	1	neg	0		Negative	1	Human Serum SM12, 1:100	778.2	163.722	201	0	0	0	0	121.5	84	0	0	12.375	251	0	0	829	231.75	0	283.5	442	4.5	1	0	233	0	0	123.75	89.25	0	571.75	1.75	0
SM22	Human Serum SM22, 1:100	F	0	3	3	KANDAWASVIKA	223	128	3	Positive	1	neg	0		Negative	1	Human Serum SM22, 1:100	216.9	100.889	1535.83	0	0	37.25	117.75	34.5	331.5	0	0	0	120.75	31.5	7.5	10.75	152.75	0	102	155.5	0	38.25	92	134.5	327.5	0	234.25	12.5	97.25	0	0	5
SM3	Human Serum SM3, 1:100	F	0	4.8	4	KANDAWASVIKA	0	6	14	Positive	1	****	0		Negative	1	Human Serum SM3, 1:100	342.8	59.3889	96	0	0	0	160.75	279.25	1307	0	0	0	114.5	0	0	331.75	157.25	0	655.25	566.5	0	178.5	2	238.75	44	0	44	58	0	0	0	118
SM31	Human Serum SM31, 1:100	M	1	3.11	3	KANDAWASVIKA	28	14	0	Positive	1	neg	0		Negative	1	Human Serum SM31, 1:100	349.4	77.1111	381.667	0	0	102.25	73	0	392	0	0	0	0	0	0	166	87	0	0	45.5	99.25	45.5	0	4.5	0	26.25	202	104	0	190.25	0	42.75
SM36	Human Serum SM36, 1:100	M	1	3	3	MWEDZIWENDIRA	20	8	0	Positive	1	neg	0		Negative	1	Human Serum SM36, 1:100	296.3	11	578.667	0	0	40.5	160.5	44.25	240.75	0	0	0	0	0	0	178	269	0	494	261	0	87.5	0	395.5	0	0	79	0	0	0	1	144
SM43	Human Serum SM43, 1:100	F	0	4	4	MATIMURA	0	0	4	Positive	1	neg	0		Negative	1	Human Serum SM43, 1:100	335.1	2	277.167	0	25	0	189.75	12	410.5	8.375	0	0	47	0	236.5	434.75	86	0	460.5	93.25	0	0	17.5	206	71.5	2	171	80.25	0	0	0	103.75
SM44	Human Serum SM44, 1:100	M	1	3	3	MATIMURA	0	12	10	Positive	1	neg	0		Negative	1	Human Serum SM44, 1:100	964	128.389	710.333	109.25	0	187	544	0	858.75	0	71	0	318.5	0	18.5	1229	974.5	0	901.5	434	0	0	252.5	909.75	593.5	0	532.5	0	0	0	274	289.75
SM54	Human Serum SM54, 1:100	M	1	3.9	3	NYAMUPARADZA	0	37	0	Positive	1	neg	0		Negative	1	Human Serum SM54, 1:100	212	374.278	1916.5	0	0	0	207	119.25	121.25	0	0	0	2.5	0	0	378.5	50.25	0	286.5	825.25	0	68.75	0	187.75	167.25	0	57	6	0	39.5	0	42
SM77	Human Serum SM77, 1:100	M	1	4	4	MWANGA	0	7	0	Positive	1	neg	0		Negative	1	Human Serum SM77, 1:100	442.5	65.5	319.667	0	0	0	217.5	147	378.75	10.5	0	0	95.25	12	0	527.75	107.5	51.25	510	477.5	0	46.75	182.75	508.5	11.5	0	473.25	227.75	32.75	0	0	100
VA70	Human Serum VA70, 1:100	F	0	10	10	Bemberi			2	Positive	1		0		Negative	1	Human Serum VA70, 1:100	247	199.333	1302.83	0	32.25	90.75	231.25	187.5	96	0	0	22.75	259.5	622.75	0	117.25	255.5	0	187.5	0	223.5	0	0	94.25	14.5	276	160	474.25	103.25	323.75	0	0
VA85	Human Serum VA85, 1:100	M	1	10	10	Chibondo						0	0		Negative	1	Human Serum VA85, 1:100	477.6	327.889	836.333	0	0	0	0	72.25	120.75	92.5	0	0	3.75	0	0	32.5	111.75	0	0	151	0	429.75	0	59.5	0	3.5	63	337	225	196	0	0
VA87	Human Serum VA87, 1:100	M	1	10	10	Mashumba			10	Positive	1		0		Negative	1	Human Serum VA87, 1:100	317.2	0	830.333	0	0	254	677	10.25	4.75	0	0	0	324.25	0	120	1366.75	165.25	0	535.5	316.25	0	0	116.5	185.5	615.75	0	92.25	127.5	85.25	0	0	0
VA90	Human Serum VA90, 1:100	M	1	8	8	Bemberi			84	Positive	1		0		Negative	1	Human Serum VA90, 1:100	707.3	68.7222	361.333	0	0	76.75	337.75	158	709.75	23.75	0	0	227	0	0	1421	555.5	0	241.5	547.25	0	401.25	0.25	387.25	30	0	425.5	70	98.5	47.25	12.5	80.5
VA104	Human Serum VA104, 1:100	F	0	12	12	Mashumba B							4	9	Positive	2	Human Serum VA104, 1:100	408.9	165.5	500	0	34.75	0	145.75	44	334.25	3.75	0	0	1160.75	0	447	2079	239	0	534.5	854	0	112.5	0	23.5	54.25	20.75	38	156	0	51	0	0
VA104_2	Human Serum VA104_2, 1:100	F	0	12	12	Mashumba B							4	9	Positive	2	Human Serum VA104_2, 1:100	396.3	145.333	457.167	0	60.25	0	48.5	107.5	380.75	0	0	497.25	1102.25	0	1043	2028	273.25	0	571.5	759.75	0	29.75	0	64.25	70	20.75	0	147.25	0	0	0	0
VA106	Human Serum VA106, 1:100	F	0	11	11	Mashumba							1	4	Positive	2	Human Serum VA106, 1:100	416.5	65.9444	557.5	0	27.125	151	672.25	346.5	131	0	1.75	52	0	0	0	100.5	112.25	0	392	0	0	0	121.5	181.5	142.75	0	357.5	282.5	95	0	0	6
VA107	Human Serum VA107, 1:100	F	0	12	12	Ruyarange							12	8	Positive	2	Human Serum VA107, 1:100	330.9	69	514.167	0	284.25	97	112.75	0	12.5	0	0	0	64.5	0	0	367.75	0	0	108.75	0	0	18.75	0	250.5	0	370.75	158.75	134.5	0	66	1849.75	108.5
VA119	Human Serum VA119, 1:100	F	0	12	12	Chiyambuki							0	2	Positive	2	Human Serum VA119, 1:100	306.3	0	979	0	0	0	496.25	772.25	904.75	0	0	453.625	2256.5	57.75	1093.5	1172.25	251.25	1338	534	0	111.5	364	11.75	126.75	98.25	0	31	334.5	156.5	0	0	790.5
VA12	Human Serum VA12, 1:100	F	0	11	11	Bemberi			21	Positive	1		25	17	Positive	2	Human Serum VA12, 1:100	712.8	76.6667	1198	0	0	0	111	0	76.5	0	0	0	337	0	216.5	973.25	0	48.5	123	715.5	0	0	49.5	844	138.25	0	46	0	0	0	547	0
VA122	Human Serum VA122, 1:100	F	0	11	11	Chipa 3							19		Positive	2	Human Serum VA122, 1:100	270.1	64.8333	0	0	0	19.5	113	0	0	0	0	0	118	0	0	0	0	0	0	237.5	0	0	0	474.75	7.75	0	101.75	73.75	42	235.5	0	36
VA123	Human Serum VA123, 1:100	F	0	12	12	Mashumba							6	10	Positive	2	Human Serum VA123, 1:100	888.9	121.389	75.1667	0	18.5	42.5	0	340	295.25	0	0	0	66.5	0	0	1241.75	212	0	613.5	1784	0	0	0	640.5	442.5	94	514.5	229.5	0	209.75	114.5	0
VA128	Human Serum VA128, 1:100	F	0	12	12	Machipisa							15	3	Positive	2	Human Serum VA128, 1:100	290.6	66.4444	288.333	0	0	0	149.75	0	0	0	0	0	166	0	0	454	293	0	194.5	0	0.5	175	0	510	0	0	29.75	169.5	0	104.25	0	3.25
VA129	Human Serum VA129, 1:100	F	0	8	8	Bemberi							0	1	Positive	2	Human Serum VA129, 1:100	422.6	47.4444	2192.67	0	2.25	321	231.25	89	104	0	0	16	144.5	0	0	898.25	169	0	231.5	198.5	11.5	13.75	22.75	377.75	99.5	0	104.5	144.75	62.75	491.5	0	0
VA13	Human Serum VA13, 1:100	F	0	11	11	Bemberi							8		Positive	2	Human Serum VA13, 1:100	849.1	112.611	623.167	148	0	224	431.75	76	114.25	0	231.25	1.25	0	0	385	1130.25	43.5	0	505.5	1952.5	0	0	0	241.5	588.75	0	15.25	425.5	5	0	882	0
VA132	Human Serum VA132, 1:100	F	0	8	8	Bemberi							0	6	Positive	2	Human Serum VA132, 1:100	320.4	55.7778	0	0	0	4	42.25	0	15	0	0	0	77	0	0	54.25	63.25	0	246	489	0	183	27.25	145.5	145	0	133.25	0	0	131.25	1025.75	38
VA140	Human Serum VA140, 1:100	F	0	12	12	Mashumba							6	8	Positive	2	Human Serum VA140, 1:100	272.6	25.9444	10.6667	0	0	0	200.5	0	649.5	0	54.75	0	225.25	0	45.75	1154.5	0	4	681.5	479.75	0	0	440.25	358.5	25	0	161	30.5	0	0	0	22
VA147	Human Serum VA147, 1:100	F	0	12	12	Chibondo							5	3	Positive	2	Human Serum VA147, 1:100	571.9	35.8333	863.333	0	0	571.5	393.5	218	397.5	0	23.75	91.75	284	0	0	357	274.25	24.5	671.25	591.25	0	0	336.5	519.5	722.75	0	138	359.5	139	0	0	148.5
VA148	Human Serum VA148, 1:100	F	0	12	12	Mashumba							0	33	Positive	2	Human Serum VA148, 1:100	525.4	0	1029.17	0	3430.62	0	12	0	66	0	0	0	39	805.5	0	632.75	94.25	745.5	217	169	0	239.5	37	817.5	0	2809.5	179.5	0	151.5	0	0	573.5
VA151	Human Serum VA151, 1:100	F	0	13	13	Bemberi							1	42	Positive	2	Human Serum VA151, 1:100	443.5	26.8889	133.833	0	0	45.25	645.75	130.25	98.75	0	0	280.875	0	1.25	0	6.75	31.5	100.5	1031.5	420	0	0	54	228.25	103.5	0	277.5	326	563.25	38.5	0	123
VA16	Human Serum VA16, 1:100	F	0	10	10	Bemberi			4	Positive	1		4	2	Positive	2	Human Serum VA16, 1:100	368	46.2222	121.667	6.25	0	0	352.5	456.5	1146	0	73	587.625	1320.5	0	1328	1747.25	100.5	288.75	782.5	986.5	0	0	926.5	823.75	87.25	0	218	138	0	0	0	339
VA163	Human Serum VA163, 1:100	M	1	11	11	Ruwadzano							19	18	Positive	2	Human Serum VA163, 1:100	922.8	61.3889	447	0	0	27.25	432	114	289	0	0	0	243	0	0	132.75	95	0	599.5	238.75	0	0	10.25	329.5	0	0	136	42	0	98.5	101	187.25
VA167	Human Serum VA167, 1:100	M	1	8	8	Bemberi			8	Positive	1		4	6	Positive	2	Human Serum VA167, 1:100	345.7	43.8889	128.167	0	0	2	0	0	275.75	0	0	0	66	0	16	312.75	40.5	0	0	333	0	1.5	0	1.5	2	0	173.5	170.5	0	16.75	0	23
VA168	Human Serum VA168, 1:100	F	0	12	12	Bemberi							2		Positive	2	Human Serum VA168, 1:100	453.3	119	2574.17	0	0	90	261.5	0	0	0	0	0	44.75	0	96	1077.5	505	58	556.75	473.5	0	46.5	0	509	1114	0	47	62	113.5	0	0	0
VA19	Human Serum VA19, 1:100	F	0	12	12	Mashumba							0	7	Positive	2	Human Serum VA19, 1:100	555	36.7222	1842.33	0	0	381.5	444.5	12.5	0	0	0	0	0	0	7	0	427.25	0	794	837.75	0	0	560.5	801.5	304.75	0	127	346	113.5	230.25	1.75	0
VA22	Human Serum VA22, 1:100	F	0	13	13	Chibondo							1		Positive	2	Human Serum VA22, 1:100	344.2	93.5	237.333	0	0	0	66.5	0	606	0	0	0	0	4.25	0	183.5	639.25	0	259.5	69	0	2.25	0	11.5	25.25	70.5	282.5	215.5	0	0	0	36.25
VA31	Human Serum VA31, 1:100	M	1	15	15	Mashumba							43	3	Positive	2	Human Serum VA31, 1:100	463.7	33.0556	334.5	0	0	162	333.25	213.5	147	48.125	95.5	0	351	0	0	730.5	289.5	0	550	932.5	0	135.5	0	630.5	499	0	216.75	208	0	56.5	0	0
VA31_2	Human Serum VA31_2, 1:100	M	1	15	15	Mashumba							43	3	Positive	2	Human Serum VA31_2, 1:100	812.8	126.611	2163.33	0	0	772	920.75	0	424	17	0	0	47.25	0	0	75.5	701	34	1237	0	280	0	662.5	759.5	945	0	427.5	1104.5	0	26.75	0	228
VA35	Human Serum VA35, 1:100	F	0	13	13	Bemberi							0	3	Positive	2	Human Serum VA35, 1:100	411	117.444	182.833	0	0	0	179.5	0	0	0	0	0	186	0	0	249.75	76.5	0	0	250.5	119	0	0	161	0	0	51.5	228	69.25	75	0	0
VA36	Human Serum VA36, 1:100	F	0	14	14	Bemberi							2		Positive	2	Human Serum VA36, 1:100	581.7	43.2222	1347.67	0	0	0	1091.5	367.5	383.75	36.5	9.5	132.125	0	2.5	0	0	856.5	0	1354.75	389.5	0	1.5	0	492.25	243.5	0	124.5	189	444.25	65	0	468.25
VA37	Human Serum VA37, 1:100	F	0	11	11	Bemberi							8	6	Positive	2	Human Serum VA37, 1:100	608.7	45.2222	1320	0	0	116.5	301.5	30	181.75	0	0	0	86.5	0	0	661.25	144	34.5	433.5	1259.25	0	0	19.5	373.75	788	0	221	755.25	352.75	0	526.5	0
VA38	Human Serum VA38, 1:100	F	0	10	10	Chibondo								3	Positive	2	Human Serum VA38, 1:100	401.3	237.167	1159.67	0	0	149	280.5	0	128.25	0	0	0	0	0	179.25	578	48.5	0	219	373.75	0	14	0	460	189	0	0	43.5	0	297.25	421.75	152
VA40	Human Serum VA40, 1:100	F	0	10	10	Mashumba							9		Positive	2	Human Serum VA40, 1:100	474	239.556	0	181.75	20.25	313.5	0	328.5	422	0	0	337.875	0	0	575.5	818.25	8	0	0	266	53.5	12.75	0	9	137	235.25	234.75	137.5	0	545.75	575	0
VA42	Human Serum VA42, 1:100	F	0	8	8	Chibondo								12	Positive	2	Human Serum VA42, 1:100	323.2	80.6111	690.667	0	3.75	0	133	0	0	0	3.5	0	330.75	0	0	163.5	0	0	113.75	480.5	0	50.5	46	743.25	13.5	0	128	161	108.5	48	0	44.75
VA46	Human Serum VA46, 1:100	M	1	12	12	Chawagona							4	49	Positive	2	Human Serum VA46, 1:100	368.2	74.8333	557.333	0	0	21.25	285.5	0	0	0	292.75	0	244.75	0	242	1233.5	0	0	106.75	429.75	0	0	264.25	593.5	2.25	0	0	76	0	0	0	0
VA57	Human Serum VA57, 1:100	F	0	10	10	Bemberi							7	12	Positive	2	Human Serum VA57, 1:100	275.4	72.8889	166.167	0	3.5	49.75	124.5	129	38.75	0	28	0	0	0	0	0	0	0	41.5	246.25	120.75	0	0	108	0	77	105.5	86	0	0	0	0
VA59	Human Serum VA59, 1:100	F	0	11	11	Chibondo							0	1	Positive	2	Human Serum VA59, 1:100	516.1	29.8333	473.667	0	0	48.25	833.25	26	88.75	0	198	46.75	32.5	0	0	249.25	68.25	0	1519	38	0	41	0	64.5	0	0	296	179	0	317.75	473.75	0
VA60	Human Serum VA60, 1:100	F	0	10	10	Mashumba							12	5	Positive	2	Human Serum VA60, 1:100	560.5	147.111	766.167	0	0	0	253.5	0	1.5	0	0	0	0	0	0	277	0	0	484.75	129	0	117.75	83	61.5	38	0	388.5	49.75	0	0	0	0
VA65	Human Serum VA65, 1:100	M	1	9	9	Bemberi						0	5		Positive	2	Human Serum VA65, 1:100	1206.4	117.667	570	0	0	420.5	177.5	57	50	0	0.5	45	57.5	0	0	2242.5	80.5	47.5	257.75	1670.5	0	0	1036.5	2453.5	1306.25	0	129	894.5	889.25	0	956	400.75
VA68	Human Serum VA68, 1:100	F	0	12	12	Machipisa							2	3	Positive	2	Human Serum VA68, 1:100	445.3	118.722	1092	0	0	0	401	36.25	510.5	0.25	0	0	51	0	53	762.75	0	119	722.5	280	0	0	371.25	201.75	0	0	264.75	241.75	0	16.5	0	176.5
VA71	Human Serum VA71, 1:100	F	0	11	11	Chibondo							0	36	Positive	2	Human Serum VA71, 1:100	129.8	76.6667	491.5	0	0	0	131	0	79.25	0	0	0	0	0	0	0	0	0	110	77.25	0	19	0	115	0	0	6.25	49.5	0	0	0	0
VA73	Human Serum VA73, 1:100	F	0	11	11	Bemberi							4		Positive	2	Human Serum VA73, 1:100	504.8	41.8889	733.833	0	0	0	406	186	313.5	0	0	0	254.5	0	0	49	75	15	365	493.5	0	97.5	0	243	37	0	32.5	0	0	166.75	0	0.5
VA76	Human Serum VA76, 1:100	M	1	11	11	Mashumba			6	Positive	1		91	38	Positive	2	Human Serum VA76, 1:100	882.4	126.889	583.333	0	0	232	379	30.5	0	0	0	0	0	0	0	1925.75	250.5	0	535	458.5	0	0	577.25	434	240.25	0	210.25	0	0	0	0	132.5
VA82	Human Serum VA82, 1:100	M	1	13	13	Mashumba			14	Positive	1		1	8	Positive	2	Human Serum VA82, 1:100	342.1	97.6667	181.5	0	22.25	0	32.25	0	0	0	0	0	0	0	0	0	0	0	52	168.5	0	49.5	0	164.5	0	0	57.5	15.5	0	0	0	6.25
VA84	Human Serum VA84, 1:100	M	1	9	9	Mashumba							0	3	Positive	2	Human Serum VA84, 1:100	293.3	3.88889	25.5	0	0	0	42.5	0	49.75	0	0	0	169.5	0	0	0	0	0	152.25	616.25	0	167	55.75	106	0	0	43.5	203.5	125.5	258.5	187.75	0
VA95	Human Serum VA95, 1:100	F	0	8	8	Bemberi							10	3	Positive	2	Human Serum VA95, 1:100	760.2	44.5556	1686	86.5	0	15.5	216.5	0	377.75	0	0	0	205.75	0	0	621.25	1	0	267.25	296.75	0	421.75	0	915.5	762.75	0	166.75	0	0	0	711.75	0
VA96	Human Serum VA96, 1:100	F	0	8	8	Mashumba							3	9	Positive	2	Human Serum VA96, 1:100	842.7	72.6111	600.667	0	0	0	10.5	0	116	0	26	0	701.25	0	0	1252.5	40.75	0	260	537.25	0	0	0	98.5	311.5	0	242.5	43.75	28	0	0	0
VA97	Human Serum VA97, 1:100	F	0	9	9	Mashumba								3	Positive	2	Human Serum VA97, 1:100	1121.5	70.1667	610.667	0	0	0	57.75	134.5	232	0	0	0	0	57.5	0	116	309	0	105.5	81.5	256	0	0	88.75	0	0	481.75	134.25	0	152.5	0	0
VA98	Human Serum VA98, 1:100	F	0	10	10	Mashumba							21		Positive	2	Human Serum VA98, 1:100	1956.7	221	0	75.5	0	12	586.25	15	314.75	0	0	308.625	554.5	0	279.5	420.25	244	257	746	1272	0	31	9.5	416.5	0	0	92.5	118	64.5	223.5	382.5	434.5
VA99	Human Serum VA99, 1:100	F	0	8	8	Chawagona							3		Positive	2	Human Serum VA99, 1:100	626.7	49.8333	0	0	0	0	0	147.5	367.5	0	0	0	242.75	0	112.5	48	0	0	0	395	0	438	5	87	0	0	117.75	9.5	81.25	0	0	0
[truncated: 93 more columns]

## Sheet: S. haematobium IgG data file
Participant's ID	ID	Sex	Sex	Age	Age (years)	Study Site	SH1	SH2	SH3	S. heamatobium infection intensity	S. haematobium	S. haematobium	Haematuria	SM 1(Kato Katz)	SM2(Formal Ether concentration)	S. mansoni	S. mansoni	ID	YPYDVPDYAG	G	KEVPALTAVETGAT	LRLPKFTLKNTLDLVP	TMRLKSTSSSWNSS	NDWVDQQSNGLLEK	FWQSPFEPHYTRME	EAQQEMKSLYQEL	SLTSEKTFLNEKEEN	MILVNVFYF	TFVIVLPLEK	TTVSLRLPKF	TMPIMAAKVMNPILQS	RTGYQIGKTMRLKSTS	QEMKSLYQELNNSLTS	TDDIPDDTAMILVNVF	RFTESIANDFEGELKQ	TSSSWNSSEAQQEMKS	RDFWQSPFEPHYTRME	IPEVDFHVTHPFICFI	SGGAQGRTGYQIGKTM	MILVNVFYFRDFWQSP	NVVRISTGIFVQKTYE	DFSNRTSATVDINDWV	LKSIGVVDLFDPVKSD	GKTMRLKSTSSSWNSS	GIFVQKTYEVERRFTE	ISSIQKCVYGENGMVQ	VQCISESKRRRKYCRY	GACIDDFTKSGLKRIS	VGSLSPPWIPGSVCVP
HAR02	Human Serum HAR02, 1:100	F	0	12	12	Harare	0	0	0	0	Control	0				Control	3	Human Serum HAR02, 1:100	166.2	1096.72	11852.3	0	0	0	1.5	104	100.5	0	0	0	0	247.5	0	82	102	0	54.25	54	0	0	4	63.5	0	188.5	105	0.5	99.5	295.75	0
HAR03	Human Serum HAR03, 1:100	F	0	39	39	Harare	0	0	0	0	Control	0				Control	3	Human Serum HAR03, 1:100	62.9	64.0556	4617.17	0	0	56.25	55.5	105.5	53.5	5.75	0	0	0	0	0	9.5	51	0	44.75	6.5	0	0.75	4.75	60	1.5	0	57	68.25	1.5	103.75	0
HAR04	Human Serum HAR04, 1:100	M	1	19	19	Harare	0	0	0	0	Control	0				Control	3	Human Serum HAR04, 1:100	98.3	79.0556	3874	0	0	0	17.5	46.5	153.25	0	0	0	371	0	25.25	350.75	0	0	14.5	366.25	0	19.25	0	67.5	59.5	0	50	2.5	0	0	0
HAR05	Human Serum HAR05, 1:100	F	0	16	16	Harare	0	0	0	0	Control	0				Control	3	Human Serum HAR05, 1:100	287.8	324.889	7340.17	0	0	324.5	51.75	44.25	68	0	0	0	0	0	0	350.75	343.75	0	0	101.5	52.75	627	0	834	0	0	21.5	211	283	1286	2.75
HAR06	Human Serum HAR06, 1:100	F	0	8	8	Harare	0	0	0	0	Control	0				Control	3	Human Serum HAR06, 1:100	119.5	2820.28	17766.8	0	0	80.75	283.75	49.5	49	0	0	0	15.5	0	0	306.75	116.25	67.25	554	186	0	0	0	174.5	0	0	85.5	213.75	22.5	0	0
HAR07	Human Serum HAR07, 1:100	M	1	19	19	Harare	0	0	0	0	Control	0				Control	3	Human Serum HAR07, 1:100	133.3	10.5556	14155.3	49.25	49.75	7.75	5.5	0	7.25	0.25	0	0	32.75	290	0	464	0	48.5	98.25	790.5	0	0	0	39.25	2501.75	55.75	0	3	383.75	0	0
HAR08	Human Serum HAR08, 1:100	M	1	19	19	Harare	0	0	0	0	Control	0				Control	3	Human Serum HAR08, 1:100	148.9	2957.33	24489.2	2510.25	0	0	68.5	73	5.5	0	0	73.625	43.75	282	38.5	256.75	36.25	0	78	67.5	0	0	3.25	57.25	80.5	60.75	58	7	197.75	0	0
HAR10	Human Serum HAR10, 1:100	F	0	7	7	Harare	0	0	0	0	Control	0				Control	3	Human Serum HAR10, 1:100	100.4	245.611	11875.8	0	0	7.5	9.5	0	45.75	0	0	0	0	0	50.25	289.25	44.5	0	147	177.5	0	0	4	316.25	131.5	0	92.75	161	5.25	13.75	0
HAR11	Human Serum HAR11, 1:100	M	1	4	4	Harare	0	0	0	0	Control	0				Control	3	Human Serum HAR11, 1:100	65.1	159.222	9406.67	2.75	0	0	52	0	129.25	0	0	0	0	5.25	4	234.5	46.5	0	53.5	148.25	0.5	0	0	51	51.5	0	5	0	1.25	1.25	0
HAR12	Human Serum HAR12, 1:100	M	1	9	9	Harare	0	0	0	0	Control	0				Control	3	Human Serum HAR12, 1:100	37.9	566.833	6051	0	0	0.5	0.25	8	0	50.375	0	0	0	0	0	67.25	4	0	113.5	299	0	0	0	51.25	3	4	0.75	6.5	8	5.5	0
AK72	Human Serum A72, 1:100	F	0	5	5	Gwetera	0	0	0	0	Negative	1						Human Serum A72, 1:100	107.5	849.889	11448	0	1.5	0	0	10.75	54.75	1.875	0	0	57.5	0	67.5	251	1.25	585	51	82	0	46	0	0	606.75	0	8.25	0	8.5	6	8
EC11	Human Serum EC11, 1:100	M	1	2	2	Mushayi	0	0	0	0	Negative	1	neg					Human Serum EC11, 1:100	283.2	1324.61	8769.17	0	0	0	59.5	6	205	0	0	0	0	0	0	416.25	0	0	195.75	195.25	0	1.5	0	69	0	0	4	95.75	46	292	864.25
EC110	Human Serum EC110, 1:100	M	1	4	4	Sosa	0	0	0	0	Negative	1	neg					Human Serum EC110, 1:100	137.2	67.6111	8395.5	0	0	96	0	0	0	2	0	0	0	0	0	574	142.5	0	126.5	518	0	0	0	165	104	0	147.5	55	0	53	0
EC130	Human Serum EC130, 1:100	F	0	4	4	George	0	0	0	0	Negative	1	neg					Human Serum EC130, 1:100	318.4	3405.17	18953.5	0	0	0	43	0	0	0	0	0	46.75	0	0	493.5	30	0	162.25	56.25	0	80	49	813	14.5	0	123	54	0.5	0.25	0
EC133	Human Serum EC133, 1:100	M	1	2.5	2	Mutami	0	0	0	0	Negative	1	neg					Human Serum EC133, 1:100	59.2	15.8889	11861.8	0	0	12.25	96.5	3.5	50	1.75	0	0	0	0	0	241.75	169	0	95	50.5	0	5.5	0	107.5	8	0	10.5	0	0	46.5	0
EC140	Human Serum EC140, 1:100	F	0	1.8	1	Chiri	0	0	0	0	Negative	1	neg					Human Serum EC140, 1:100	382.3	19.1111	497.333	0	0	0	47.25	279	0	149	0	0	0	0	0.5	639.5	666	0	262.5	1046	0	43.5	0	406.5	63.25	0	97.5	0	3.5	0	257.25
EC20	Human Serum EC20, 1:100	M	1	4	4	Nyarungwe	0	0	0	0	Negative	1	neg					Human Serum EC20, 1:100	181.3	33.1111	817.833	4.5	0	65.25	79.5	45	103.25	0	0	0	0	0	0	235.5	32.5	0	306.75	268.25	0	0	0	92	0	0	129	0	0	0	25.75
EC22	Human Serum EC22, 1:100	F	0	5	5	Mushayi	0	0	0	0	Negative	1	neg					Human Serum EC22, 1:100	48.4	191.333	11275.7	0	0	46.5	137.25	0	66.5	0	0	0	5.25	0	0	22	259.25	0	163	216	0	0	46.75	181.5	3	0	1284.25	48.25	0	53.5	0
EC23	Human Serum EC23, 1:100	M	1	4	4	Mushayi	0	0	0	0	Negative	1	neg					Human Serum EC23, 1:100	86.4	1164.61	8076.33	2	0	0	94.25	439	55.75	1.625	0	0	0	6.5	0	80	12.25	0	85	290	0	0	0	89.5	84.5	41.5	52.5	7.25	110.25	14.5	0
EC30	Human Serum EC30, 1:100	M	1	2.3	2	Nyarungwe	0	0	0	0	Negative	1	neg					Human Serum EC30, 1:100	21.5	1220.28	11830.5	0	0	0	152	0	282	1.875	3.25	0	0	0	464.75	6.75	49.75	0	181.5	2166.5	0	0	0	170	0	0	59.25	0	0	0	0
EC35	Human Serum EC35, 1:100	M	1	2	2	Mushayi	0	0	0	0	Negative	1	neg					Human Serum EC35, 1:100	168.3	2402.39	9438.67	0	0	0	64.5	24.75	8	18.75	3.25	0	0	0	0	303.75	124.5	0	214.75	198.5	0	7	42	161	25.5	0	99.75	4.5	0.75	0	0.5
EC36	Human Serum EC36, 1:100	M	1	4.6	4	Chakondora	0	0	0	0	Negative	1	neg					Human Serum EC36, 1:100	131.9	3093.72	18627	0	5.25	6.25	156.25	10.5	4	0	0	0	1.5	619.25	0	243.5	100.5	0	158	68.5	10.5	10	14.5	63	55.5	133.75	59.75	115.75	298.75	59.75	0
EC39	Human Serum EC39, 1:100	F	0	1.3	1	Kanyongo	0	0	0	0	Negative	1	neg					Human Serum EC39, 1:100	125.1	1661	14383.2	0	0	0	98.5	0	58	2.25	0	65.5	0	0	0	209.5	159	0	174.75	207.75	0	14.5	0	222.5	0	0	383.5	0	222.5	78	0
EC40	Human Serum EC40, 1:100	F	0	5	5	Mushayi	0	0	0	0	Negative	1	neg					Human Serum EC40, 1:100	104.4	811.444	12503.3	0	126.25	3.75	75.25	64.25	72.75	0	0	0	0	0	0	302.75	172.75	0	263	271.75	0	1.5	42.5	101.25	0	59	55.5	1.25	0	14.5	0
EC43	Human Serum EC43, 1:100	F	0			Nyarungwe	0			0	Negative	1						Human Serum EC43, 1:100	751.9	1443.78	9648	183.5	0	0	52	56.5	120	0	4.5	0	0	0	364	979.5	0	0	135.5	1317.75	115	335	90	605	7	0	5.5	0	0	0	448.75
EC46	Human Serum EC46, 1:100	M	1	4	4	Barangwe	0	0	0	0	Negative	1	neg					Human Serum EC46, 1:100	142.2	16.6667	1.5	0	0	0	272.25	8	8	0	0	0	0	0	0	0	759	1172.5	195.25	55.75	0	163	0	47.75	0	0	384.5	0	56	0	0
EC47	Human Serum EC47, 1:100	F	0			Barangwe	0			0	Negative	1						Human Serum EC47, 1:100	143.9	960.5	8373.5	0	0	0	1	65	50.75	0.125	0	0	0	0	119.5	136.25	15.25	0	142.5	216.5	0	1.75	10.5	247.5	5	0	13	0	4	0	0
EC55	Human Serum EC55, 1:100	M	1	4	4	Nyarangwe	0	0	0	0	Negative	1	neg					Human Serum EC55, 1:100	39.4	813.111	5604.5	0	0	2.5	53	49.25	108.25	0	0	0	4	0	0	100.25	136.25	31	243.5	138.5	0	0	11	59.25	0	0	101.5	0	0	0	64.75
EC7	Human Serum EC7, 1:100	F	0	5	5	Mushayi	0	0	0	0	Negative	1	neg					Human Serum EC7, 1:100	170.3	1704.22	16629.2	71.25	0	0	71.25	72	149	0	0	0.5	0	0.75	0	295.25	756.5	0	194.25	39.5	0	5	6	582.25	0	0	104	814.25	575	0	2
VA102	Human Serum VA102, 1:100	F	0	9	9	Mashumba			0	0	Negative	1						Human Serum VA102, 1:100	68.4	215.833	9313.17	0	0	4.25	147.5	43.25	94.75	0	0	0	0	0	0	122.5	251.5	0	195.5	296	0	50.5	82.5	148.5	97.5	0	48.5	37.25	0	4.5	0
VA103	Human Serum VA103, 1:100	F	0	12	12	Machipisa B			0	0	Negative	1						Human Serum VA103, 1:100	257.1	2140.11	24141	0	2	29.75	374	63	0	0	0	0	66	192.75	136.5	257.75	315.5	373.5	1285	303	0	0	118	126	0	0	191.75	111.5	281	0	0
VA121	Human Serum VA121, 1:100	F	0	11	11	Chipa 3			0	0	Negative	1						Human Serum VA121, 1:100	59.7	336.778	4270.67	0	681.375	31.75	39.25	38.75	0	1.5	0	0	2	0	0	53	276	637.75	54.5	5	0	0	2	40.75	0	452.5	38	10	0.5	0	0
VA131	Human Serum VA131, 1:100	F	0	9	9	Mashumba			0	0	Negative	1						Human Serum VA131, 1:100	264.2	665.167	6499.67	377.75	0	41.5	280.5	191.5	196.5	0	0	0	0	0	0	31.75	27.5	9.5	281.5	218.25	0	54	8.75	186.75	0	0	87.25	0	57.5	0	0
VA152	Human Serum VA152, 1:100	F	0	13	13	Ruwadzano			0	0	Negative	1						Human Serum VA152, 1:100	463.5	5483.94	64441.3	2258.75	0	221	42.25	56.5	156	0	336.25	0	221.75	90	37	274.5	317	0	212.75	876.5	53	0	44.5	51.75	294	0	51.5	511.5	211.5	0	42.5
VA157	Human Serum VA157, 1:100	F	0	8	8	Bemberi			0	0	Negative	1						Human Serum VA157, 1:100	184	289	2991.17	0	0	0	104.25	1.5	7.5	0	0	0	0	0	0	111.75	0	0	15	101	0	9.5	0	199	1	0	47	22	0	75.5	190.5
VA18	Human Serum VA18, 1:100	F	0	12	12	Mashumba			0	0	Negative	1						Human Serum VA18, 1:100	589	2935.06	64271.3	0	0	20.25	1433.5	0	172.5	0	0	0	108.75	192	288.25	1316.25	90.25	12.25	1440	94	0	0	259.5	89.25	381	0	169	274	790.5	1.5	0
VA20	Human Serum VA20, 1:100	F	0	12	12	Mashumba			0	0	Negative	1						Human Serum VA20, 1:100	53.7	336.333	3170.67	0	0	108.5	100	167.25	2	0	7.75	0	69.25	0	0	82.5	70.5	0	180.5	372	0	1	0	88.25	0	0	196.5	0	2	169	0
VA21	Human Serum VA21, 1:100	F	0	9	9	Mashumba			0	0	Negative	1						Human Serum VA21, 1:100	100.9	62.5556	6818	0	0.875	1.75	2.5	6	48.5	0	0	0	0	0	0	77.5	101.5	0	117	215.25	0	4	46.75	56	0	0	58.75	153.5	10	0	2.5
VA23	Human Serum VA23, 1:100	F	0	10	10	Bemberi			0	0	Negative	1						Human Serum VA23, 1:100	440.7	82.1667	5680.67	0	0	49.25	87.5	0	115	0	0	0	5	62.5	0	468	0	0	52.5	16	0	0.75	0	152.5	0	0.5	4	22.75	24.5	195	1160.25
VA24	Human Serum VA24, 1:100	F	0	11	11	Machipisa			0	0	Negative	1						Human Serum VA24, 1:100	253.9	581.667	6872.67	96.5	0	903.75	182.75	86.75	128.75	0	0	0	0	22.5	1551.25	52.5	1062.5	0	377	57.5	0	54	0	0	764.25	0	84.5	117.5	347	3	0
VA50	Human Serum VA50, 1:100	F	0	10	10	Mashumba			0	0	Negative	1						Human Serum VA50, 1:100	126.8	45.7778	6326.17	0	0	0	143.25	137	154.5	0	0	0	64.5	0	12.75	1.25	246.5	0	476.5	71	0	0	0	133	127.25	0	415.25	122	0	0	0
VA53	Human Serum VA53, 1:100	F	0	9	9	Bemberi			0	0	Negative	1						Human Serum VA53, 1:100	210.7	1368.06	7169	0	0	89.5	43.5	43	84	3.625	0	0	0	0	0	358.25	89	0	8	236.75	0	52	41	105	0	0	47.5	37.5	37	177.75	0
VA67	Human Serum VA67, 1:100	F	0	11	11	Bemberi			0	0	Negative	1						Human Serum VA67, 1:100	131.2	231.611	8477.83	0	3.5	101	49.5	0	41	0.5	0	0	0	0	6	46.75	47.5	51.75	0	54.25	0	44	0	73	0	0	36.25	40.5	49.5	54.75	0
VA80	Human Serum VA80, 1:100	F	0	12	12	Bemberi			0	0	Negative	1						Human Serum VA80, 1:100	332.2	447.778	6921.83	0	0	313	511	0	49.5	0	0	0	0	89.75	0	17.25	294	48.25	650.5	239.5	0	43.25	59.75	278.75	170	0	197	282	780.5	3.25	0
VA9	Human Serum VA9, 1:100	M	1	12	12	Bemberi			0	0	Negative	1						Human Serum VA9, 1:100	353	607.667	8484.67	0	0	269	64.25	0	0	0	0	0	0	0	0	0	0	0	84	94.5	0	3.5	0	107.5	0	0	84.75	0	0	0	0
VA92	Human Serum VA9_2, 1:100	M	1	12	12	Bemberi			0	0	Negative	1						Human Serum VA9_2, 1:100	228.8	218.944	6916	0	0	0	11.5	16.5	0	0	0	0	155.75	0	0	643.75	0	0	35.5	98	0	55	0	149.75	185	0	38.75	0	0	2161.25	108
VA167	Human Serum VA167, 1:100	M	1	8	8	Bemberi			8	2.66667	Positive	2		4	6	Positive	1	Human Serum VA167, 1:100	366.9	48.5556	3128.17	0	0	0	7.75	6.25	104	0	0	0	0	0	0	184.75	235.5	0	53.5	86.25	0	0	0	214.5	10.5	0	145.5	151	0	0	0
VA41	Human Serum VA41, 1:100	F	0	10	10	Bemberi			14	4.66667	Positive	2						Human Serum VA41, 1:100	421.3	32.5556	4431.67	0	0	0	8.5	0	33.25	0	0	0	324	0	0	1327.75	0	0	139.75	368.25	0	0	12.5	418.5	56.5	0	74	0	0	1609.75	58.75
VA70	Human Serum VA70, 1:100	F	0	10	10	Bemberi			2	0.666667	Positive	2		0		Negative	0	Human Serum VA70, 1:100	121.7	3172.17	19828.3	0	6.5	0	161.5	50	98.5	0	0	0	3.5	10187.8	0	88.5	130.25	0	229.5	87.5	762.5	11	0	19	120.75	277	65	154.25	350.5	461	0
VA76	Human Serum VA76, 1:100	M	1	11	11	Mashumba			6	2	Positive	2		91	38	Positive	1	Human Serum VA76, 1:100	261.2	25.7222	15440.8	0	0	50.5	155	400	118.5	0	0	1.75	0	266.5	170	582.75	191.75	2492	41.25	41.25	0	0	181.75	271.25	450	0	121.25	60	212.25	2.5	0
VA82	Human Serum VA82, 1:100	M	1	13	13	Mashumba			14	4.66667	Positive	2		1	8	Positive	1	Human Serum VA82, 1:100	182.3	924.389	11994.8	0	0	0	40	14	0	3.625	0	0	6.5	0	0	51	0	477.75	57	121	0	0	0	139.5	0	0	0	0	0	55.25	0
VA87	Human Serum VA87, 1:100	M	1	10	10	Mashumba			10	3.33333	Positive	2		0		Negative	0	Human Serum VA87, 1:100	78.8	233.056	20206.7	0.75	0	137.5	189	0	368.5	0	181	0	0	222.5	0	1183.5	122.75	0	247	679.5	0	0	70	170.5	376.5	0	115.25	6.75	946	0	0
VA90	Human Serum VA90, 1:100	M	1	8	8	Bemberi			84	28	Positive	2		0		Negative	0	Human Serum VA90, 1:100	86	2823.33	12187	0	0	6	106	149	100.5	5.125	0	0.75	0	36.5	175.5	402	0	59.5	83	147.5	0	10.25	0	64.5	0	0	55	0	923.5	90.75	219.75
AK106	Human Serum AK106, 1:100	M	1	4	4	Gwetera	0	133	0	44.3333	Positive	2	neg	0		Negative	0	Human Serum AK106, 1:100	252.9	113	34417	0	0	18.5	166.5	8	531	0	0	0	95	286.75	24	497.25	48.25	0	172.5	18.25	0	52.5	71	281	168.75	0	168.5	0	532.25	18.75	0
AK25	Human Serum AK25, 1:100	F	0	4	4	CHIKANZA	6	16	1	7.66667	Positive	2	neg	0		Negative	0	Human Serum AK25, 1:100	102.7	800.778	9784	0	0	0	50	4	0.75	0	0	0	0	0	0	131	88.25	0	212	156.25	16.25	4	0	244	6	1.5	87.75	16	38.5	50.5	0
AK83	Human Serum AK83, 1:100	F	0	4.7	4	Gwetera	100	103	0	67.6667	Positive	2	neg	0		Negative	0	Human Serum AK83, 1:100	121.7	513.5	13559.3	0	0	0	84	170.75	0	0	0	0	0	0	0	203.25	49.5	0	153	237.75	0	0	8	351.5	7.75	0	57	0	0	0	0
AK84	Human Serum AK84, 1:100	F	0	5	5	Gwetera	1	0	0	0.333333	Positive	2	neg	0		Negative	0	Human Serum AK84, 1:100	76.4	135.278	3090.67	0	0	47.75	39.5	0	46	0	0	0	0	0	0	97.25	57.75	0	6	332.75	0	5.5	0	367.25	0	0	0	62.25	227.5	79	8.75
AK90	Human Serum AK90, 1:100	F	0	5	5	Gwetera	12	36		16	Positive	2	neg	0		Negative	0	Human Serum AK90, 1:100	97.6	1239.11	6168.83	0	0	0	16.5	0	67.5	0	6	0	0	349	0	146.5	41.5	2	139	138.25	0	51	0	148.75	421.5	184.5	112	0	106	1.5	0.5
EC13	Human Serum EC13, 1:100	M	1	2.2	2	Barangwe	1	0	0	0.333333	Positive	2	neg	0		Negative	0	Human Serum EC13, 1:100	291	127.889	29091.7	44.75	0	0	66.5	0	572.5	0	0	70.5	0	360	0	97	74.75	45.75	199.75	151	49	0	0	124	0	0	43.5	0	333.5	115	0
EC29	Human Serum EC29, 1:100	F	0	4	4	Mushayi	1	0	0	0.333333	Positive	2	neg	0		Negative	0	Human Serum EC29, 1:100	43	759.833	7488	0	0	0	6	5.25	5.25	1	0	0	0	0	0	53.75	160.5	0	52.5	53.5	0	11.75	3.25	2.25	6.5	0	1.5	0	3.25	0	5.25
EC42	Human Serum EC42, 1:100	M	1	2.8	2	Nyarungwe	0	0	9	3	Positive	2	neg	0		Negative	0	Human Serum EC42, 1:100	126.2	95.3889	4690.67	0	0	0	145.5	0	90	5.5	0	0	0	4	129.25	110	141.75	0	150	56.5	0	57.75	9.5	90.75	5	0	41.75	0	47.5	0	0
EC5	Human Serum EC5, 1:100	M	1	1.7	1	Barande	0	0	5	1.66667	Positive	2	neg	0		Negative	0	Human Serum EC5, 1:100	39.7	11.2778	1052.5	12.25	0	1.5	88	40.5	88.5	2.5	0	0	0	0	0	0	48	0	122	170.5	0	43.25	0	616.25	36.25	0	87	0	12.5	0	5.5
EC51	Human Serum EC51, 1:100	M	1	3	3	Garande	0	1	0	0.333333	Positive	2	neg	0		Negative	0	Human Serum EC51, 1:100	255.9	895.5	12723.5	0	0	0	89	143.5	140	0	0	0	0	0	1	293.25	56	0	298.75	234.25	0	1.5	0	228.5	0	0	86.75	0	0	0	15.25
EC76	Human Serum EC76, 1:100	M	1	3	3	George	0	7	0	2.33333	Positive	2	neg	0		Negative	0	Human Serum EC76, 1:100	138	910.889	10120.2	0	0	37.5	101.5	61.5	229	0	0	0	0	0	0	281.5	127.75	0	119	26.5	0	8	4	145.25	0	0	58.5	3.75	0	79.75	0
EC8	Human Serum EC8, 1:100	M	1	5	5	Marangwe	4	34	34	24	Positive	2	neg	0		Negative	0	Human Serum EC8, 1:100	178.8	142.056	10117	0	0	0	71	510.25	927.75	0	0	0	0	0	54	437.5	176.5	0	542.5	332.25	0	5.25	50.5	183.75	0	0	174.75	4.5	149.25	0	0
EC80	Human Serum EC80, 1:100	F	0	4	4	Chihuri	64	1	0	21.6667	Positive	2	****	0		Negative	0	Human Serum EC80, 1:100	84.6	2616.06	15420.3	0	0	52.75	123.25	1.75	74.5	20.75	0	0	484.25	0	0	72.5	115.5	0	180.5	301.25	0	0	0	44	0	0	107.5	38	40.75	19.75	0
EC81	Human Serum EC81, 1:100	F	0	5	5	George	15	25	8	16	Positive	2	**	0		Negative	0	Human Serum EC81, 1:100	98.3	783.611	12671.8	0	0	0	0.75	47.5	44.5	9.25	0	0	0	0	0	118.5	52	1.75	58.5	96	0	10	9.5	253.5	0	0	21.5	21	8	68	0
EC87	Human Serum EC87, 1:100	M	1	4	4	Gorejena	1	0	0	0.333333	Positive	2	neg	0		Negative	0	Human Serum EC87, 1:100	138.3	71.7222	4729.67	0	0	57	3.25	6	101.25	0	0	2	0	0	0	41.5	160.5	0	52.75	19.5	0	2.5	0	133	94.5	48	48	143.25	0	315.5	0
GS12	Human Serum GS12, 1:100	F	0	4	4	Nyamaka	22	15	14	17	Positive	2	neg	0		Negative	0	Human Serum GS12, 1:100	153.4	1540.94	12355.3	0	0	48	88.25	0	0	0	0	0	0	3.5	0	113	57.75	8	224.5	86.5	44.5	1.5	0	186.75	0	0	6	63	111.75	106.5	0
GS19	Human Serum GS19, 1:100	M	1	4	4	Lanzilot	0	3	0	1	Positive	2	neg	0		Negative	0	Human Serum GS19, 1:100	68.3	877.944	13421.7	0	0	0	173.25	2.75	0	0.75	0	0	0	0.25	0	92	0	0	350.5	129	0	0	0	448.25	288.25	0	39.75	0	7	0	0
GS22	Human Serum GS22, 1:100	M	1	4	4	Lanzilot	3	0	31	11.3333	Positive	2	neg	0		Negative	0	Human Serum GS22, 1:100	126	1723.5	16050.2	0	0	0	52.5	6.5	1.75	0.5	0	0	0	0	0	92.75	142.5	0	135.5	323.5	0	9	48	233.25	0	0	15.5	439.25	0	46	0
GS24	Human Serum GS24, 1:100	F	0	4	4	Lanzilot	50	26	0	25.3333	Positive	2						Human Serum GS24, 1:100	212.5	511.167	11768	0	0	0	241.5	55.25	427.25	0	0	0	4	362	0	152	139.25	28.5	571.5	930.5	0	0	0	469.25	44	0	187.5	253.25	777.5	0	101.5
GS26	Human Serum GS26, 1:100	M	1	5	5	Nyamaka	16	6	68	30	Positive	2	neg	0		Negative	0	Human Serum GS26, 1:100	698	122.667	5055.5	0	0	0	204.5	0	841.5	0	0	0	0	0	0	640.75	156	0	364.5	3244	0	0	66	1160	167.75	0	115.25	41.5	0	0	0
GS45	Human Serum GS45, 1:100	M	1	2.5	2	Lanzilot	0	0	6	2	Positive	2	neg	0		Negative	0	Human Serum GS45, 1:100	130.2	898.944	8228.33	0	0	0	0	0	69.25	17.75	0	0	0	0	0.5	171	65.75	0	142	143.5	0	2.25	1	74	0	0	136	4.75	0	0	0
GS53	Human Serum GS53, 1:100	F	0	3	3	Lanzilot	74	102	0	58.6667	Positive	2	neg	0		Negative	0	Human Serum GS53, 1:100	42.2	92.5	7043	0	216.75	0	110.75	0	66.25	44.5	0	0	205	435	0.5	53.5	87.5	52	58.5	55.5	0	49.5	0	284.75	0	42.5	35	295.5	97.5	47.5	0
GS57	Human Serum GS57, 1:100	M	1	4.7	4	Nduna	5	0	0	1.66667	Positive	2	neg	0		Negative	0	Human Serum GS57, 1:100	117.3	7066.83	64970.7	974	0	45.5	65.25	290	54.75	0	8	26.875	0	213.75	52.25	426.75	6	39	147.75	233.5	0	0	3.25	51	59	0	0	80.5	824.75	5	0
HM23	Human Serum HM23, 1:100	F	0	5	5	NDUNA	15	0	0	5	Positive	2	neg	0		Negative	0	Human Serum HM23, 1:100	238.8	1201.56	11972	0	0	0	212	30.5	39.5	1.5	0	0	60	28.25	1155.25	402.25	16	103.75	41.5	28.75	0	0	0	141.75	5992.5	0	0	0	4762	0	133.5
HM38	Human Serum HM38, 1:100	M	1	4.6	4	NDUNA	1	0	0	0.333333	Positive	2	neg	0		Negative	0	Human Serum HM38, 1:100	84.1	887.111	15428.2	0	0	0	182.25	62.75	0	28.75	0	0	8	0	0	440.75	0	0	378.25	1464	0	109.25	0	140	0	0	56.75	0	87.5	152.5	53
SM12	Human Serum SM12, 1:100	M	1	4.4	4	MUGANHU	0	1	0	0.333333	Positive	2	neg	0		Negative	0	Human Serum SM12, 1:100	247.9	299.5	7996.67	0	0	0	0	0	2	0	0	0	0	0	0	364.5	67.25	0	39.5	21.75	0	15.5	0	142.25	0	0	108.75	31	117	366.25	37.5
SM22	Human Serum SM22, 1:100	F	0	3	3	KANDAWASVIKA	223	128	3	118	Positive	2	neg	0		Negative	0	Human Serum SM22, 1:100	95.6	402.222	8871.67	0	0	0.5	46.25	84.25	48.25	0	0	0	3.75	37.5	0	83.25	288.5	0	0	101.75	0	0	105.5	45.5	44.5	0	98.5	0	92.5	41.5	0
SM3	Human Serum SM3, 1:100	F	0	4.8	4	KANDAWASVIKA	0	6	14	6.66667	Positive	2	****	0		Negative	0	Human Serum SM3, 1:100	104.7	489.444	6564	0	0	0	92	113	251	0	0	0	83.75	0	0	159.75	43	0	179	104	0	46	7.5	114.5	0	0	92	6.5	0.5	0	0
SM31	Human Serum SM31, 1:100	M	1	3.11	3	KANDAWASVIKA	28	14	0	14	Positive	2	neg	0		Negative	0	Human Serum SM31, 1:100	67.3	280.722	4504.5	0	0	0	9.5	52.5	59	0	0	0	0	0	0	96.25	57	0	14.5	45	0.5	5.25	7	56.5	0.75	0	8.25	0	1	7.5	0
SM36	Human Serum SM36, 1:100	M	1	3	3	MWEDZIWENDIRA	20	8	0	9.33333	Positive	2	neg	0		Negative	0	Human Serum SM36, 1:100	60.3	971.556	10047.2	0	0	0	102.25	49.5	100	0	0	0	0	55	0	104	100.5	0	155.5	49.75	0	2.5	44.5	327.5	38.5	0	51.25	202.75	0	0	0
SM43	Human Serum SM43, 1:100	F	0	4	4	MATIMURA	0	0	4	1.33333	Positive	2	neg	0		Negative	0	Human Serum SM43, 1:100	85.1	638.222	11405.7	0	0	44	40.5	0	95.75	0.375	0	0	0	0	197.5	295.25	0	0	246	1605.5	0	0	20.5	235.25	33.5	0	47.5	2.5	0	3	0
SM44	Human Serum SM44, 1:100	M	1	3	3	MATIMURA	0	12	10	7.33333	Positive	2	neg	0		Negative	0	Human Serum SM44, 1:100	62.4	383.667	7470.83	0	0	41	0	0	330	0	0	0	37	52	0	6	41.5	0	54	605	0	168	39.75	111.75	0	0	50.5	0	189.5	35	0
SM54	Human Serum SM54, 1:100	M	1	3.9	3	NYAMUPARADZA	0	37	0	12.3333	Positive	2	neg	0		Negative	0	Human Serum SM54, 1:100	245.4	572.278	10736.8	0	0	239.5	270.5	153	180.5	0	7.5	0	0	0	0	535.5	0	0	177.75	496.5	0	81	169.5	140.75	2.25	0	51	0	48	0	0
SM77	Human Serum SM77, 1:100	M	1	4	4	MWANGA	0	7	0	2.33333	Positive	2	neg	0		Negative	0	Human Serum SM77, 1:100	109.3	1679.89	9163	0	0	0	79	82.25	88.5	18.875	0	0	12.5	0	0	171.75	162	8	176	130	0	2.5	56	230.5	0.5	0	69.75	50	47.5	0	0
VA12	Human Serum VA12, 1:100	F	0	11	11	Bemberi			21	7	Positive	2		25	17	Positive	1	Human Serum VA12, 1:100	66	667.889	12409.8	0	2	1.5	6	0	47.5	5.125	1.75	0	0	0	2	106.75	8.75	0	8.75	60.5	0	1	0.5	118	3.5	0	58	13.25	0.25	4.75	101.5
VA16	Human Serum VA16, 1:100	F	0	10	10	Bemberi			4	1.33333	Positive	2		4	2	Positive	1	Human Serum VA16, 1:100	195.1	5358.89	22397.2	54.5	0	37	356	173	539.75	0	46.5	179.625	751.5	0	1623.75	2784.75	132	133	692.75	692.5	0	0	614.75	355	11.5	0	28	0	740.25	0	0
[truncated: 94 more columns]

## Sheet: S. haematobium IgM data file
Participant's ID	ID	Sex	Sex	Age (years)	Age (years)	Study Site	SH1	SH2	SH3	S. haematobium	S. haematobium	Haematuria	SM 1(Kato Katz)	SM2(Formal Ether concentration)	S. mansoni	S. mansoni	ID	YPYDVPDYAG	G	KEVPALTAVETGAT	LRLPKFTLKNTLDLVP	TMRLKSTSSSWNSS	NDWVDQQSNGLLEK	FWQSPFEPHYTRME	EAQQEMKSLYQEL	SLTSEKTFLNEKEEN	MILVNVFYF	TFVIVLPLEK	TTVSLRLPKF	TMPIMAAKVMNPILQS	RTGYQIGKTMRLKSTS	QEMKSLYQELNNSLTS	TDDIPDDTAMILVNVF	RFTESIANDFEGELKQ	TSSSWNSSEAQQEMKS	RDFWQSPFEPHYTRME	IPEVDFHVTHPFICFI	SGGAQGRTGYQIGKTM	MILVNVFYFRDFWQSP	NVVRISTGIFVQKTYE	DFSNRTSATVDINDWV	LKSIGVVDLFDPVKSD	GKTMRLKSTSSSWNSS	GIFVQKTYEVERRFTE	ISSIQKCVYGENGMVQ	VQCISESKRRRKYCRY	GACIDDFTKSGLKRIS	VGSLSPPWIPGSVCVP	SSEAQQEMKSLYQE
HAR02	Human Serum HAR02, 1:100	F	0	12	12	Harare	0	0	0	Control	3				Control	3	Human Serum HAR02, 1:100	646.4	133.111	903	0	0	0	368.25	26	577.75	0	0	0	8.25	0	0	444.5	435	0	307	202	0	0	15.5	124.75	106	0	437	70.25	0	0	0	189.5
HAR03	Human Serum HAR03, 1:100	F	0	39	39	Harare	0	0	0	Control	3				Control	3	Human Serum HAR03, 1:100	215.6	76.2778	167.667	0	0	194	147	266.5	402.5	0	0	0	0	0	0	216.5	226.5	0	244.5	65.5	0	0	0	98	0	0	220.25	117	78	183	0	157
HAR04	Human Serum HAR04, 1:100	M	1	19	19	Harare	0	0	0	Control	3				Control	3	Human Serum HAR04, 1:100	124	79.3889	152	0	0	0	132.25	325.75	866.25	0	0	0	302	0	59	1161.25	177	536.25	229	1172.25	0	56.75	0	172.75	0	0	37	16.5	0	0	0	81
HAR05	Human Serum HAR05, 1:100	F	0	16	16	Harare	0	0	0	Control	3				Control	3	Human Serum HAR05, 1:100	675.2	415.056	248	0	0	626.75	21.5	13.25	438.5	35.125	0	143	0.5	0	0	1093.75	353.25	0	0	75	80.5	818.5	0	0	0	34.5	228	438	277.25	1212.25	0	145.75
HAR06	Human Serum HAR06, 1:100	F	0	8	8	Harare	0	0	0	Control	3				Control	3	Human Serum HAR06, 1:100	386.1	93.8889	1894	20	28.625	5.5	560	51	204.25	0	0	0	256.75	0	0	412.75	187.25	53.25	908.5	508.5	0	0	0	709.5	62.25	0	274.25	841.75	144	61	8	260.5
HAR07	Human Serum HAR07, 1:100	M	1	19	19	Harare	0	0	0	Control	3				Control	3	Human Serum HAR07, 1:100	586.4	52.6667	491.167	284.75	1169.38	7.25	196.75	0	0	0	0	0	316.5	0	117	519.75	0	762	279.5	333.25	0	0	77.5	90	0	903.5	14.75	24	42.25	0	0	94
HAR08	Human Serum HAR08, 1:100	M	1	19	19	Harare	0	0	0	Control	3				Control	3	Human Serum HAR08, 1:100	426.9	227	2755.5	0	0	98.5	517	266.75	45.75	0	0	0	315.5	0	142.75	1472.5	117.25	106.5	444	537.25	0	0	0	204	131	0	106.5	74	0	0	218	17
HAR10	Human Serum HAR10, 1:100	F	0	7	7	Harare	0	0	0	Control	3				Control	3	Human Serum HAR10, 1:100	426.5	22.6667	810.5	0	0	0	151.75	0	220.5	0	0	0	6	0	308.25	1064.75	382.5	0	573.25	425.5	0	17	0	532.5	861	0	477.75	45	0	100.75	0	103.75
HAR11	Human Serum HAR11, 1:100	M	1	4	4	Harare	0	0	0	Control	3				Control	3	Human Serum HAR11, 1:100	297.5	2.5	872	9	0	0	151.75	25.75	291.5	0	10.75	0	173.25	612	0	759.5	140.5	0	341	1057.5	0	91	12.25	428.5	441.75	0	223.25	0	0	0	44.5	53
HAR12	Human Serum HAR12, 1:100	M	1	9	9	Harare	0	0	0	Control	3				Control	3	Human Serum HAR12, 1:100	504	118.222	461.333	0	21.875	165.75	167.75	65.5	299	250.625	0	0	106.75	0	0	164.75	0	0	359.25	1775.5	0	12.5	0	209.5	29.5	0	14.5	74	0	104	0	65
AK72	Human Serum A72, 1:100	F	0	5	5	Gwetera	0	0	0	Negative	0						Human Serum A72, 1:100	346	14.0556	435.5	0	30.5	0	0	0	26.5	0	0	0	544	0	0	543	202.25	0	122	386	0	40.25	0	49.25	0	0	227	41.75	77.5	183.5	0	0
EC11	Human Serum EC11, 1:100	M	1	2	2	Mushayi	0	0	0	Negative	0	neg					Human Serum EC11, 1:100	1093	262.667	484.167	55	0	0	226.5	0	867.75	1.5	0	0	22	0	152.25	1139.5	0	0	544	705.5	0	278.5	56.5	832.25	0	0	0	808	17.5	1632.75	2940.5	253.5
EC110	Human Serum EC110, 1:100	M	1	4	4	Sosa	0	0	0	Negative	0	neg					Human Serum EC110, 1:100	388.6	112.5	0	0	0	86	0	0	61.5	0	0	0	39.5	0	0	800	76.75	0	208.5	2008.25	0	82.5	0	299.5	42	0	60	142.5	0	51.25	0	196
EC130	Human Serum EC130, 1:100	F	0	4	4	George	0	0	0	Negative	0	neg					Human Serum EC130, 1:100	275.8	135.611	1277.17	0	0	0	9.75	7	111.25	0	0	0	997	0	262.5	828.5	0	0	54.75	44	0	94.5	3.25	278.75	502.5	0	250	53.5	0	0	0	1.75
EC133	Human Serum EC133, 1:100	M	1	2.5	2	Mutami	0	0	0	Negative	0	neg					Human Serum EC133, 1:100	246.5	0	3185.5	0	0	306.75	367	248.5	687.75	0.375	0	0	0	0	12.5	1118.5	415.25	0	487.5	273	139.5	43.5	0	452	267.5	0	217.5	90.75	0	0	101.75	533
EC140	Human Serum EC140, 1:100	F	0	1.8	1	Chiri	0	0	0	Negative	0	neg					Human Serum EC140, 1:100	1567.8	52.3889	537.167	534.5	0	0	6	33.5	600.25	0	0	0	0	0	220.25	2765.25	61.75	0	309.25	2506.5	0	602.25	54.5	1811	525.5	45	179	36.5	0	377.25	2390.25	306.25
EC20	Human Serum EC20, 1:100	M	1	4	4	Nyarungwe	0	0	0	Negative	0	neg					Human Serum EC20, 1:100	1105.4	101.5	0	0	0	349.75	244.25	0	242	0	1.25	0	0	0	0	735.75	33	0	267.75	336.5	0	0	0	380.75	59.75	0	164	151	343.75	109.5	965.75	786
EC22	Human Serum EC22, 1:100	F	0	5	5	Mushayi	0	0	0	Negative	0	neg					Human Serum EC22, 1:100	326	26.6111	310.833	0	0	210.5	156.75	61.5	279	0	0	0	140.25	0	0	163.75	483.75	0	199.25	451.5	0	0	0	221.25	30.75	0	203	257	0	275	0	0
EC23	Human Serum EC23, 1:100	M	1	4	4	Mushayi	0	0	0	Negative	0	neg					Human Serum EC23, 1:100	370.3	102	281.667	0	0	4	198.25	95.25	422.75	0	0	0	0	0	47	401	127	0	412.25	302.5	0	240	60.5	83.25	49.5	0	203	31.25	0	0	46	213
EC30	Human Serum EC30, 1:100	M	1	2.3	2	Nyarungwe	0	0	0	Negative	0	neg					Human Serum EC30, 1:100	105.1	23	814.333	78	38.625	26	818.25	0	888.25	0	0	0	0	0	2066.75	317.5	1103.5	0	692.25	166	0	90	566.25	47.5	37	0	446.5	0	0	0	0	1545.75
EC35	Human Serum EC35, 1:100	M	1	2	2	Mushayi	0	0	0	Negative	0	neg					Human Serum EC35, 1:100	586.8	76.7778	148.167	0	0	40.25	364.5	36	142.5	0	6.5	0	0	0	0	361	0	0	272.75	314.5	3.5	78	0	550.25	65.25	0	202.5	0	0	22.5	84.75	66
EC36	Human Serum EC36, 1:100	M	1	4.6	4	Chakondora	0	0	0	Negative	0	neg					Human Serum EC36, 1:100	312.8	20.4444	706.333	0	2.375	221	808.5	42	284.25	0	0	56.75	0	412.5	92.75	387.75	99.5	540.25	840.25	528.75	0	212.5	20	640.5	74.75	0	96.5	374.75	44	122.5	0	0
EC39	Human Serum EC39, 1:100	F	0	1.3	1	Kanyongo	0	0	0	Negative	0	neg					Human Serum EC39, 1:100	235.5	151.222	1443.67	0	0	0	293.25	0	560.25	0	0	31.125	330.5	0	26	376.25	216.75	0	369	567	0	251.5	0	836.25	38.75	0	267.75	0	453.5	705.75	0	225.75
EC40	Human Serum EC40, 1:100	F	0	5	5	Mushayi	0	0	0	Negative	0	neg					Human Serum EC40, 1:100	221.3	39.5	367.333	0	0	0	690.25	197.5	700.5	0	0	0	170.5	0	0	1908	267.75	122	1081.75	1130.25	10.75	8	0	288.75	0	0	139.5	0	0	0	0	122.25
EC43	Human Serum EC43, 1:100	F	0			Nyarungwe	0			Negative	0						Human Serum EC43, 1:100	2321.5	727.222	1058.33	2452.5	94.75	52	379	495	197	9.375	303.5	351.25	131.5	0	2032.5	2508.75	1.75	0	531.25	4090.75	103	2937	0	1269.5	0	0	139	0	637.75	1245.25	1803.75	0
EC46	Human Serum EC46, 1:100	M	1	4	4	Barangwe	0	0	0	Negative	0	neg					Human Serum EC46, 1:100	267.3	0	0	96.75	0	0	94.25	0	0	0	0	0	0	0	0	0	42.5	2047.75	173.75	315.75	0	626	0	38.75	0	0	258.5	0	0	42.25	390.5	0
EC47	Human Serum EC47, 1:100	F	0			Barangwe	0			Negative	0						Human Serum EC47, 1:100	311.2	109.944	988.667	0	0	0	61	142.75	375	0	0	0	106	0	81	409.25	285	0	277.5	943.5	0	263	37.75	443	205.25	0	77.5	9.75	0	0	0	217.25
EC55	Human Serum EC55, 1:100	M	1	4	4	Nyarangwe	0	0	0	Negative	0	neg					Human Serum EC55, 1:100	190.1	50.5556	315.333	0	0	13.5	187.25	0	410.75	0	0	0	210.75	0	0	412	492.25	85	451	91.5	0	105	47.5	290.75	0	0	340	0	0	0	310.25	274
EC7	Human Serum EC7, 1:100	F	0	5	5	Mushayi	0	0	0	Negative	0	neg					Human Serum EC7, 1:100	878.2	75.2222	2736.33	0	0	0	621.5	195	1218.5	0	124.5	25.5	458	0	0	595.5	1487.5	0	991.75	664.25	0	0	390.5	492.25	214	0	1122.5	0	143.5	0	0	1376.5
VA102	Human Serum VA102, 1:100	F	0	9	9	Mashumba			0	Negative	0						Human Serum VA102, 1:100	256.8	22.0556	292.667	49.5	0	0	371.25	197.25	465.75	23.875	0	0	330.25	0	0	345.5	581.25	0	422.25	771.75	0	83	430.5	552.25	281.5	0	96.5	211.5	0	0	0	479.5
VA103	Human Serum VA103, 1:100	F	0	12	12	Machipisa B			0	Negative	0						Human Serum VA103, 1:100	331	41.2778	1013	0	423.625	63.75	502.5	50.5	428	0	0	128.875	470	0	574.75	776	988.25	724.75	1156	106.5	0	0	137.5	164	0	99	536.5	416.5	0	0	0	193.25
VA121	Human Serum VA121, 1:100	F	0	11	11	Chipa 3			0	Negative	0						Human Serum VA121, 1:100	511.6	25.3333	0	0	0	0	700	0	239	0	0	0	50.5	0	260.75	653.75	180.5	0	654.5	330	0	40.25	57.5	103	0	0	446.5	91	0	58.5	0	272.5
VA131	Human Serum VA131, 1:100	F	0	9	9	Mashumba			0	Negative	0						Human Serum VA131, 1:100	1064	81.2778	148.167	0	230	0	120.25	59.25	413.5	0	0	0	23.5	0	59.75	865	0	135.5	649.5	863.5	0	211	0	1626.5	0	574.5	189.25	87.25	0	75	0	0
VA152	Human Serum VA152, 1:100	F	0	13	13	Ruwadzano			0	Negative	0						Human Serum VA152, 1:100	575	34.3333	94.6667	0	0	176.75	302.25	404.5	67.5	0	777.5	0	264.75	1.5	0	418.5	238	0	181.5	816.75	0	0	0	99	558.5	0	42.5	557.5	38.5	0	88.25	0
VA157	Human Serum VA157, 1:100	F	0	8	8	Bemberi			0	Negative	0						Human Serum VA157, 1:100	428.5	145.278	202.5	0	0	6.5	99	3	248.75	0	16.5	16	97	0	0	0.75	0	0	250	250.25	0	0	2.25	270.75	0	0	33.25	29.5	0	155.5	195	47.5
VA18	Human Serum VA18, 1:100	F	0	12	12	Mashumba			0	Negative	0						Human Serum VA18, 1:100	905.2	29.1111	412.833	0	0	101.25	1604.5	24	34.25	0	0	68	309.75	0	190.5	602.5	91	101	1575	0	1.75	0	0	206.75	169.75	0	247	193	34.25	0	9.5	386
VA20	Human Serum VA20, 1:100	F	0	12	12	Mashumba			0	Negative	0						Human Serum VA20, 1:100	310.1	36.1667	158.167	0	0	224.5	409	0	64.5	0	0	0	436	23	254.5	603	156.5	2	579.25	956	0	6	0	392.5	24	0	92	93.25	22.5	8.75	0	3.25
VA21	Human Serum VA21, 1:100	F	0	9	9	Mashumba			0	Negative	0						Human Serum VA21, 1:100	439.1	133.278	268.667	0	0	138.5	97.5	90.25	415.5	0	0	0	0	0	0	231	516.25	0	156	854.75	0	0	116.5	664.5	0	0	365.25	265.75	0	72.25	0	5
VA23	Human Serum VA23, 1:100	F	0	10	10	Bemberi			0	Negative	0						Human Serum VA23, 1:100	622.3	119.111	250.833	0	0	0	89	0	535.5	0	0	56.25	111	0	0	276.5	0	0	0	75	0	173.25	369.25	226	0	0	51	0	0	224	360.25	0
VA24	Human Serum VA24, 1:100	F	0	11	11	Machipisa			0	Negative	0						Human Serum VA24, 1:100	317.1	150.389	11.6667	0	12.875	205.5	322	257.75	494.5	2.125	0	0	0	0	0	39	372.75	0	487	118.5	121	134	0	56	0	0	210.25	265.5	0	0	0	0
VA50	Human Serum VA50, 1:100	F	0	10	10	Mashumba			0	Negative	0						Human Serum VA50, 1:100	538.4	85	247.667	0	0	0	104.75	331.75	376	0	0	0	413.25	0	0	59.5	256.25	0	471	327.25	0	0	0	257.25	151.75	0	185.75	73.25	0	0	0	0
VA53	Human Serum VA53, 1:100	F	0	9	9	Bemberi			0	Negative	0						Human Serum VA53, 1:100	505.5	60.2778	181.5	0	0	38.25	199.5	0	347.25	0	0	0	10.5	0	40.25	1445	182.75	7	308.5	378	0	3.5	0	184.75	0	0	127	2	0	7	0	0
VA67	Human Serum VA67, 1:100	F	0	11	11	Bemberi			0	Negative	0						Human Serum VA67, 1:100	520.3	236.667	329.667	0	0	0	197.5	212.75	240	0	0	0	207.25	0	0	71	42.75	0	0	212.5	0	3.5	59.5	103	80.5	34.5	321.25	155	64.75	641	10.25	208.75
VA80	Human Serum VA80, 1:100	F	0	12	12	Bemberi			0	Negative	0						Human Serum VA80, 1:100	592.7	91.0556	517.833	0	0	759	952.25	43.5	228.75	0	0	0	0	0	0	691	784	0	967	245.75	4.5	0	289.75	457.25	300	0	427	1098	11	111.25	110.5	641.5
VA9	Human Serum VA9, 1:100	M	1	12	12	Bemberi			0	Negative	0						Human Serum VA9, 1:100	326.6	124.833	164.667	0	0	56.5	127	183.25	0	0	0	0	0	0	0	69	0	0	74.25	304.5	0	87.25	0	210.5	26.25	0	5	0	0	0	0	0
VA92	Human Serum VA9_2, 1:100	M	1	12	12	Bemberi			0	Negative	0						Human Serum VA9_2, 1:100	315.1	19.6667	785.667	21.75	0	0	120.5	0	100.5	0	0	0	87	0	0	1213	0	0	147.75	195.75	91.5	393.5	0	657.5	143.25	0	94	157.5	0	0	0	0
VA167	Human Serum VA167, 1:100	M	1	8	8	Bemberi			8	Positive	1		4	6	Positive	1	Human Serum VA167, 1:100	345.7	43.8889	128.167	0	0	2	0	0	275.75	0	0	0	66	0	16	312.75	40.5	0	0	333	0	1.5	0	1.5	2	0	173.5	170.5	0	16.75	0	23
VA41	Human Serum VA41, 1:100	F	0	10	10	Bemberi			14	Positive	1						Human Serum VA41, 1:100	551.9	61	2414	0	0	0	134.25	0	156.25	0	0	0	864.75	0	0	1560	0	40.75	313.5	796.5	0	0	64.75	622	35.5	0	0	93.5	0	0	109.25	0
VA70	Human Serum VA70, 1:100	F	0	10	10	Bemberi			2	Positive	1		0		Negative	0	Human Serum VA70, 1:100	247	199.333	1302.83	0	32.25	90.75	231.25	187.5	96	0	0	22.75	259.5	622.75	0	117.25	255.5	0	187.5	0	223.5	0	0	94.25	14.5	276	160	474.25	103.25	323.75	0	0
VA76	Human Serum VA76, 1:100	M	1	11	11	Mashumba			6	Positive	1		91	38	Positive	1	Human Serum VA76, 1:100	882.4	126.889	583.333	0	0	232	379	30.5	0	0	0	0	0	0	0	1925.75	250.5	0	535	458.5	0	0	577.25	434	240.25	0	210.25	0	0	0	0	132.5
VA82	Human Serum VA82, 1:100	M	1	13	13	Mashumba			14	Positive	1		1	8	Positive	1	Human Serum VA82, 1:100	342.1	97.6667	181.5	0	22.25	0	32.25	0	0	0	0	0	0	0	0	0	0	0	52	168.5	0	49.5	0	164.5	0	0	57.5	15.5	0	0	0	6.25
VA87	Human Serum VA87, 1:100	M	1	10	10	Mashumba			10	Positive	1		0		Negative	0	Human Serum VA87, 1:100	317.2	0	830.333	0	0	254	677	10.25	4.75	0	0	0	324.25	0	120	1366.75	165.25	0	535.5	316.25	0	0	116.5	185.5	615.75	0	92.25	127.5	85.25	0	0	0
VA90	Human Serum VA90, 1:100	M	1	8	8	Bemberi			84	Positive	1		0		Negative	0	Human Serum VA90, 1:100	707.3	68.7222	361.333	0	0	76.75	337.75	158	709.75	23.75	0	0	227	0	0	1421	555.5	0	241.5	547.25	0	401.25	0.25	387.25	30	0	425.5	70	98.5	47.25	12.5	80.5
AK106	Human Serum AK106, 1:100	M	1	4	4	Gwetera	0	133	0	Positive	1	neg	0		Negative	0	Human Serum AK106, 1:100	718.1	347.111	1373	0	0	85.25	597	0.25	377	0	0	28.875	483	0	912.5	2354.25	180.5	0	381	0	0	0	0	667.25	556.5	0	178.25	0	185.5	0	1.5	0
AK25	Human Serum AK25, 1:100	F	0	4	4	CHIKANZA	6	16	1	Positive	1	neg	0		Negative	0	Human Serum AK25, 1:100	358.7	173.944	1004	0	0	47.5	37.5	0	129.25	0	0	0	0	0	17.5	63.5	243.5	0	301.5	80.75	0	0	0	546.5	207	0	0	98.25	0	319	49	0
AK83	Human Serum AK83, 1:100	F	0	4.7	4	Gwetera	100	103	0	Positive	1	neg	0		Negative	0	Human Serum AK83, 1:100	350.9	67.6111	516.167	0	0	0	361.25	120.5	190	0	0	0	83.75	0	49.75	912	53.5	0	288	331.75	0	0	0	258.25	0	0	29.5	21	0	0	0	0
AK84	Human Serum AK84, 1:100	F	0	5	5	Gwetera	1	0	0	Positive	1	neg	0		Negative	0	Human Serum AK84, 1:100	797.8	272.056	0	0	0	229.25	175	311.5	482.25	0	0	0	0	0	0	568	300	0	12.5	611.5	25.5	487.25	0	89.25	0	0	450.25	121.75	0	867	56.75	92
AK90	Human Serum AK90, 1:100	F	0	5	5	Gwetera	12	36		Positive	1	neg	0		Negative	0	Human Serum AK90, 1:100	618.5	102.667	52.3333	9.75	9.75	0	60	241.5	580	0	0	0	120.5	0	163.5	1697.5	366.75	0	358	843.5	0	627.25	0	286.25	51.75	0	281	40.75	0	0	0	59.25
EC13	Human Serum EC13, 1:100	M	1	2.2	2	Barangwe	1	0	0	Positive	1	neg	0		Negative	0	Human Serum EC13, 1:100	200.2	0	257.333	3.5	19.75	42	157	0	116.25	0	0	34.5	44.25	46	0.5	150	45.75	52.5	192	0	52.5	0	72	214	0	0	0	2	48.5	0	0	150
EC29	Human Serum EC29, 1:100	F	0	4	4	Mushayi	1	0	0	Positive	1	neg	0		Negative	0	Human Serum EC29, 1:100	467.2	133.056	702.5	0	0	0	44.75	123	430.75	0	0	0	67.5	0	0	98.75	16.75	0	250.25	433	0	0	0	262.5	0.75	0	125	0	0	11	59.25	57
EC42	Human Serum EC42, 1:100	M	1	2.8	2	Nyarungwe	0	0	9	Positive	1	neg	0		Negative	0	Human Serum EC42, 1:100	448	86.4444	60.1667	0	0	89	396.5	101.75	405.75	0	214.5	33.5	173.5	0	245.25	201.5	557.25	0	216.5	84	0	190	95.75	354	4	0	175	132	0	109.5	28.5	135.5
EC5	Human Serum EC5, 1:100	M	1	1.7	1	Barande	0	0	5	Positive	1	neg	0		Negative	0	Human Serum EC5, 1:100	243.3	0	136.333	0	0	0	496.5	0	638.25	27.125	0	0	0	0	0	264.75	237.5	0	840.5	752	0	10	16.75	238.5	0	0	314	65.5	56.75	0	31	670.5
EC51	Human Serum EC51, 1:100	M	1	3	3	Garande	0	1	0	Positive	1	neg	0		Negative	0	Human Serum EC51, 1:100	759.8	49.1111	793.333	0	163.25	0	168.5	265.75	514.25	0	1.75	0	53.25	0	82	755.5	62.25	263.5	936.75	992.25	0	193.75	0	769	0	0	173.75	5.5	0	0	46.25	0
EC76	Human Serum EC76, 1:100	M	1	3	3	George	0	7	0	Positive	1	neg	0		Negative	0	Human Serum EC76, 1:100	266	107.444	382.167	0	3.25	129	107	105.5	469.25	0	0	0	0	0	0	206	427	0	282.75	58.75	0	224	264.75	377.25	275.25	0	227.5	163.25	31.75	208.25	0	222.75
EC8	Human Serum EC8, 1:100	M	1	5	5	Marangwe	4	34	34	Positive	1	neg	0		Negative	0	Human Serum EC8, 1:100	391.2	0.833333	104	0	0	0	224.25	0	743	0	0	0	0	0	113	1354.5	75.25	0	386.5	739.25	0	88.75	195	653	76.75	0	94	5	0	0	0	0
EC80	Human Serum EC80, 1:100	F	0	4	4	Chihuri	64	1	0	Positive	1	****	0		Negative	0	Human Serum EC80, 1:100	194.1	96.7222	838.667	0	0	59.5	5.75	0	9.5	0	0	0	48.5	0	0	274.25	103.5	0	120.5	0	0	0	0	68.25	0	0	160.75	64.5	63.5	99.5	0	107.75
EC81	Human Serum EC81, 1:100	F	0	5	5	George	15	25	8	Positive	1	**	0		Negative	0	Human Serum EC81, 1:100	337.6	134.556	386.167	0	0	0	0	105.5	308	0	0	0	2	0	0	27.5	65	0	0	175.5	0	0	49.25	728	2.5	0	166.5	55.5	0	157.75	42	0
EC87	Human Serum EC87, 1:100	M	1	4	4	Gorejena	1	0	0	Positive	1	neg	0		Negative	0	Human Serum EC87, 1:100	447	308.111	158.333	0	0	498.25	109.5	139	211.5	0	0	38.75	0	0	0	207.5	448	0	136.75	122.75	62	0	8.5	159	60.5	60.25	269.75	321.5	246.5	918.25	0	33.75
GS12	Human Serum GS12, 1:100	F	0	4	4	Nyamaka	22	15	14	Positive	1	neg	0		Negative	0	Human Serum GS12, 1:100	487	271.778	1399.5	0	0	13.5	352.25	0	28	27	0	0	0.75	0	0	0	0	0	332	0	1.25	51.5	0	231.25	0	0	1.5	50.25	0	43	0	0
GS19	Human Serum GS19, 1:100	M	1	4	4	Lanzilot	0	3	0	Positive	1	neg	0		Negative	0	Human Serum GS19, 1:100	238.7	32.6667	281.5	0	0	87	14	0	2.5	0	0	0	0	0	216	264.75	0	0	229.75	278.5	0	0	0	3853.75	2633.5	0	0	1.5	0	0	0	0
GS22	Human Serum GS22, 1:100	M	1	4	4	Lanzilot	3	0	31	Positive	1	neg	0		Negative	0	Human Serum GS22, 1:100	361.3	72.2222	820.333	0	0	0	185	66	297	0	0	0	1.75	0	0	393	205	0	280.25	278.25	0	66	114.5	271	41	0	166	33.5	0	0	0	53.5
GS24	Human Serum GS24, 1:100	F	0	4	4	Lanzilot	50	26	0	Positive	1						Human Serum GS24, 1:100	544.4	60.1111	281.167	0	0	0	421.25	113.5	1453	0	0	0	0	0	0	369.75	0	0	541.25	234.5	0	0	0	744.5	146.75	0	351.5	2.5	0	0	0	210.25
GS26	Human Serum GS26, 1:100	M	1	5	5	Nyamaka	16	6	68	Positive	1	neg	0		Negative	0	Human Serum GS26, 1:100	447.9	83.4444	403	0	0	0	283.75	80.5	347	25	0	0	0	0	0	610.75	82.5	0	393	594.5	0	107.25	0	456.5	88	0	77.25	0	0	0	0	46
GS45	Human Serum GS45, 1:100	M	1	2.5	2	Lanzilot	0	0	6	Positive	1	neg	0		Negative	0	Human Serum GS45, 1:100	294.2	45.9444	417.833	0	23.25	0	1.75	58	257	0	0	0	109	552.75	0	408.25	95	312	163.5	86	0	73.25	0	82.75	0	0	291.25	74.5	0	0	0	0
GS53	Human Serum GS53, 1:100	F	0	3	3	Lanzilot	74	102	0	Positive	1	neg	0		Negative	0	Human Serum GS53, 1:100	497.9	36.7222	579.333	0	0	0	390.25	0	201.75	135.625	0	0	0.5	0	0	126.75	52.25	0	285.5	649.75	0	401.5	0	263.5	0	0	77.5	21.5	0	0	8	0
GS57	Human Serum GS57, 1:100	M	1	4.7	4	Nduna	5	0	0	Positive	1	neg	0		Negative	0	Human Serum GS57, 1:100	226.1	200.278	1867.33	0	0	0	188.25	289.25	532	0	0	79.5	79.25	0.5	62.25	722.5	242.5	109.25	596	166	0	0	205.75	110.5	33.5	0	130	0	46.5	0	0	220
HM23	Human Serum HM23, 1:100	F	0	5	5	NDUNA	15	0	0	Positive	1	neg	0		Negative	0	Human Serum HM23, 1:100	316.8	110.444	973.667	0	0	122.5	201	177.75	338.5	1.75	0	0	170.5	0	0	781.5	0	0	194.5	331.75	0	10.5	0	502.75	538.25	0	108.75	29.25	57.5	0	0	0
HM38	Human Serum HM38, 1:100	M	1	4.6	4	NDUNA	1	0	0	Positive	1	neg	0		Negative	0	Human Serum HM38, 1:100	427.2	13.3333	1256.67	0	23.25	0	491.25	58.75	207.5	0	0	0	200.75	0	333	2004.5	75	456.5	782.75	5221.25	0	214	0	293	0	0	143.25	91.75	0	174.75	385.5	149.75
SM12	Human Serum SM12, 1:100	M	1	4.4	4	MUGANHU	0	1	0	Positive	1	neg	0		Negative	0	Human Serum SM12, 1:100	778.2	163.722	201	0	0	0	0	121.5	84	0	0	12.375	251	0	0	829	231.75	0	283.5	442	4.5	1	0	233	0	0	123.75	89.25	0	571.75	1.75	0
SM22	Human Serum SM22, 1:100	F	0	3	3	KANDAWASVIKA	223	128	3	Positive	1	neg	0		Negative	0	Human Serum SM22, 1:100	216.9	100.889	1535.83	0	0	37.25	117.75	34.5	331.5	0	0	0	120.75	31.5	7.5	10.75	152.75	0	102	155.5	0	38.25	92	134.5	327.5	0	234.25	12.5	97.25	0	0	5
SM3	Human Serum SM3, 1:100	F	0	4.8	4	KANDAWASVIKA	0	6	14	Positive	1	****	0		Negative	0	Human Serum SM3, 1:100	342.8	59.3889	96	0	0	0	160.75	279.25	1307	0	0	0	114.5	0	0	331.75	157.25	0	655.25	566.5	0	178.5	2	238.75	44	0	44	58	0	0	0	118
SM31	Human Serum SM31, 1:100	M	1	3.11	3	KANDAWASVIKA	28	14	0	Positive	1	neg	0		Negative	0	Human Serum SM31, 1:100	349.4	77.1111	381.667	0	0	102.25	73	0	392	0	0	0	0	0	0	166	87	0	0	45.5	99.25	45.5	0	4.5	0	26.25	202	104	0	190.25	0	42.75
SM36	Human Serum SM36, 1:100	M	1	3	3	MWEDZIWENDIRA	20	8	0	Positive	1	neg	0		Negative	0	Human Serum SM36, 1:100	296.3	11	578.667	0	0	40.5	160.5	44.25	240.75	0	0	0	0	0	0	178	269	0	494	261	0	87.5	0	395.5	0	0	79	0	0	0	1	144
SM43	Human Serum SM43, 1:100	F	0	4	4	MATIMURA	0	0	4	Positive	1	neg	0		Negative	0	Human Serum SM43, 1:100	335.1	2	277.167	0	25	0	189.75	12	410.5	8.375	0	0	47	0	236.5	434.75	86	0	460.5	93.25	0	0	17.5	206	71.5	2	171	80.25	0	0	0	103.75
SM44	Human Serum SM44, 1:100	M	1	3	3	MATIMURA	0	12	10	Positive	1	neg	0		Negative	0	Human Serum SM44, 1:100	964	128.389	710.333	109.25	0	187	544	0	858.75	0	71	0	318.5	0	18.5	1229	974.5	0	901.5	434	0	0	252.5	909.75	593.5	0	532.5	0	0	0	274	289.75
SM54	Human Serum SM54, 1:100	M	1	3.9	3	NYAMUPARADZA	0	37	0	Positive	1	neg	0		Negative	0	Human Serum SM54, 1:100	212	374.278	1916.5	0	0	0	207	119.25	121.25	0	0	0	2.5	0	0	378.5	50.25	0	286.5	825.25	0	68.75	0	187.75	167.25	0	57	6	0	39.5	0	42
SM77	Human Serum SM77, 1:100	M	1	4	4	MWANGA	0	7	0	Positive	1	neg	0		Negative	0	Human Serum SM77, 1:100	442.5	65.5	319.667	0	0	0	217.5	147	378.75	10.5	0	0	95.25	12	0	527.75	107.5	51.25	510	477.5	0	46.75	182.75	508.5	11.5	0	473.25	227.75	32.75	0	0	100
VA12	Human Serum VA12, 1:100	F	0	11	11	Bemberi			21	Positive	1		25	17	Positive	1	Human Serum VA12, 1:100	712.8	76.6667	1198	0	0	0	111	0	76.5	0	0	0	337	0	216.5	973.25	0	48.5	123	715.5	0	0	49.5	844	138.25	0	46	0	0	0	547	0
VA16	Human Serum VA16, 1:100	F	0	10	10	Bemberi			4	Positive	1		4	2	Positive	1	Human Serum VA16, 1:100	368	46.2222	121.667	6.25	0	0	352.5	456.5	1146	0	73	587.625	1320.5	0	1328	1747.25	100.5	288.75	782.5	986.5	0	0	926.5	823.75	87.25	0	218	138	0	0	0	339
[truncated: 93 more columns]
