# Supplementary material for: Identification of Schistosoma haematobium and Schistosoma mansoni linear B-cell epitopes with diagnostic potential using in silico immunoinformatic tools and peptide microarray technology
Source: PLoS Negl Trop Dis. 2024 Aug 22;18(8):e0011887. doi: 10.1371/journal.pntd.0011887 (PMC11373837; doi:10.1371/journal.pntd.0011887)
Supplement: S4 File — (XLSX) [file pntd.0011887.s004.xlsx]

## Sheet: S. mansoni IgM reactivity
Peptide name	Linear Sequence	Source organism	Source protein	Tool	Cutoff	IgM reactivity	p-value
SmSPI_25	AFLSKSTVEFGQDNFL	S. mansoni	SmSPI	ABCpred	358.277	No	0.0151
SmSP1_70_83	AIRLKSTSSSWNPF	S mansoni	SmSPI	Bepi Pred 2	0.262171	Yes	0.992
AAB81008_145_158	AIVHQAVDKICSLT	S. mansoni	AAB81008	epitopic reigions predicted using Antigenicity	78.7541	Yes	0.8571
SmSP1_85_97	AQEEMKSLYKELN	S mansoni	SmSPI	Epitopic regions predicted by Surface Accessibility Prediction	240.4	Yes	0.3015
AAB81008_39_52	AQEKSLQIMKEEQF	S mansoni	AAB81009	Bepi Pred 2	224.653	Yes	0.7815
AAB81008_150	AVDKICSLTGSFEVQC	S. mansoni	AAB81008	ABCpred	473.845	Yes	0.5484
SmSPI_383	CFIYDQQLTMPIIAAK	S. mansoni	SmSPI	ABCpred	267.676	Yes	0.8747
AAA29900.1-145-159	CGAKGPDDYRGNVPA	S. mansoni	23 Kda Integral Membrane Protein (Sm23)	Published Peptides	406.233	Yes	0.41
AAB81008_77	CKTSMATEARILVQYF	S. mansoni	AAB81008	ABCpred	0	Yes	0.9838
AAB81008_124	CSTCEMAVAYLKTFSK	S. mansoni	AAB81008	ABCpred	173.033	No	0.9136
MS3_10385_115	DFSNRTSATVDINDWV	S. haematobium	MS3_10403	ABCpred	934.402	Yes	0.5513
AAB81008_174	DKYIDTISTMDPDSAC	S. mansoni	AAB81008	ABCpred	1581.81	Yes	0.9032
SmSP1_165_181	DQQSNGLLEKFFMDDIP	S mansoni	SmSPI	Bepi Pred 2	824.289	Yes	0.7936
MS3_10385_50_62	EAQQEMKSLYQEL	S. haematobium	MS3_10386	Epitopic regions predicted by Surface Accessibility Prediction	489.32	Yes	0.4582
XP_035588858.1-206-220	EDSDEDDSTVYEVAM	S. haematobium	putative cleavage and polyadenylation specificity factor	Published Peptides	2474.06	No	0.009
XP_035587815.1-269-283	EISLDPIYKPEDLCI	S. haematobium	putative heat shock protein hsp16	Published Peptides	955.647	Yes	0.2041
AAB81008_50	EQFIGNMVEYLVSITC	S. mansoni	AAB81008	ABCpred	1059.91	No	0.5417
SmSP1_350_363	ESGIEATTVTSPIF	S mansoni	SmSPI	Bepi Pred 2	321.242	Yes	0.287
SmSPI_350	ESGIEATTVTSPIFVP	S. mansoni	SmSPI	ABCpred	410.536	Yes	0.3737
SmSPI_281_289	EYIKKLKET	S mansoni	SmSPI	Epitopic regions predicted by Surface Accessibility Prediction	416.239	No	0.528
AAB81008_58_66	EYLVSITCD	S. mansoni	AAB81008	epitopic reigions predicted using Antigenicity	353.17	Yes	0.9788
AAB81008_58	EYLVSITCDNVKDLNK	S. mansoni	AAB81008	ABCpred	295.734	No	0.9026
AAB81008_4_16	FFILTIFCITGFV	S. mansoni	AAB81008	epitopic reigions predicted using Antigenicity	211.63	No	0.4474
SmSPI_83	FGAQEEMKSLYKELND	S. mansoni	SmSPI	ABCpred	450.84	Yes	0.6351
SmSPI_39_56	FLTCPLGILFTLGILLGS	S. mansoni	SmSPI	epitopic reigions predicted using Antigenicity	208.429	Yes	0.551
SmSP1_197_214	FWESPFEPHYTKIENFDI	S mansoni	SmSPI	Bepi Pred 2	2041.53	No	0.0691
MS3_10385_163_176	FWQSPFEPHYTRME	S. haematobium	MS3_10392	Bepipred 2	776.4	Yes	0.7984
MS3_10186_91	GACIDDFTKSGLKRIS	S. haematobium	MS3_10194	ABCpred	1284.95	No	0.9144
P20287.1-58-72	GEVSTENGKLKVNGK	S. mansoni	Glyceraldehyde-3-Phosphate Dehydrogenase (Gapdh) (Major Larval Surface Antigen) (P-37)	Published Peptides	235.419	Yes	0.5103
SmSPI_240	GFEIVSKPLNNTRFTF	S. mansoni	SmSPI	ABCpred	1995.56	No	0.241
MS3_10385_86	GIFVQKTYEVERRFTE	S. haematobium	MS3_10406	ABCpred	697.785	No	0.7324
MS3_10186_16	GITKSNPCKYCLRLYD	S. haematobium	MS3_10188	ABCpred	399.45	No	0.4103
SmSPI_68	GKAIRLKSTSSSWNPF	S. mansoni	SmSPI	ABCpred	204.338	No	0.8964
MS3_10385_34	GKTMRLKSTSSSWNSS	S. haematobium	MS3_10405	ABCpred	947.918	Yes	0.8914
MS3_10186_64_73	HDSKRQPPYW	S. haematobium	MS3_10189	Bepipred 2	0	Yes	0.3632
MS3_10186_90_103	HGACIDDFTKSGLK	S. haematobium	MS3_10191	Bepipred 2	0	Yes	0.5876
Sm168240	HTLVKSRRLNGTIEFP	S. mansoni	Sm168240	Published Peptides	643.624	No	0.5437
SmSPI_362	IFVPISAVLPDIDFNV	S. mansoni	SmSPI	ABCpred	1532.55	Yes	0.9446
AAB81008_19_30	INQPELEFGYKD	S mansoni	AAB81008	Bepi Pred 2	597.291	Yes	0.3212
MS3_10385_336	IPEVDFHVTHPFICFI	S. haematobium	MS3_10395	ABCpred	2273.51	No	0.3369
MS3_10186_105	ISSIQKCVYGENGMVQ	S. haematobium	MS3_10192	ABCpred	972.338	Yes	0.0123
Smp_136560 (1564-1578)	ITEGNNSREGNSEKV	S. mansoni	Smp_136560	Published Peptides	1649.01	No	0.1529
SmSPI_315_326	IVDLFNPVAANL	S. mansoni	SmSPI	epitopic reigions predicted using Antigenicity	584.025	No	0.8049
AAB81008_29_38	KDVACNLLEL	S. mansoni	AAB81008	epitopic reigions predicted using Antigenicity	228.135	No	0.4774
SmSPI_284	KKLKETTVSLRLPKFT	S. mansoni	SmSPI	ABCpred	429.96	No	0.5919
MS3_10385_112_125	KQVDFSNRTSATVD	S. haematobium	MS3_10389	Bepipred 2	16.8492	Yes	0.0982
AAA29903.1-222-237	KSDNQIKAVPASQAL	S. mansoni	Major Egg Antigen	Published Peptides	492.628	No	0.8734
SmSPI_74	KSTSSSWNPFGAQEEM	S. mansoni	SmSPI	ABCpred	1080.14	Yes	0.0977
SmSPI_104	KTFIDDKEEKVVRIST	S. mansoni	SmSPI	ABCpred	1027.21	Yes	0.6555
AAB81008_135_143	KTFSKSEEA	S mansoni	AAB81010	Epitopic regions predicted by Surface Accessibility Prediction	894.162	No	0.0594
SmSP1_8_22	KVDDPYANNPSHKAF	S mansoni	SmSPI	Epitopic regions predicted by Surface Accessibility Prediction	1109.3	No	0.3836
SmSPI_113	KVVRISTGLFVQRTYE	S. mansoni	SmSPI	ABCpred	455.491	No	0.5186
SmSPI_263	KWSLTGAMELLNGNKI	S. mansoni	SmSPI	ABCpred	7.86512	Yes	0.894
AAB81008_175_188	KYIDTISTMDPDSA	S mansoni	AAB81013	Bepi Pred 2	770.757	Yes	0.8699
SmSP1_261_276	LEKWSLTGAMELLNGN	S mansoni	SmSPI	Bepi Pred 2	1282.78	No	0.2421
AAB81008_112_120	LERPQYGNS	S mansoni	AAB81011	Bepi Pred 2	1213.59	No	0.6535
P09841.3-6-20	LFLISILHILLVKCQ	S. mansoni	Hemoglobinase Precursor (Antigen Sm32)	Published Peptides	0	No	0.9761
SmSPI_54	LGSGGAQGKTGHQIGK	S. mansoni	SmSPI	ABCpred	0	Yes	0.8022
MS3_10385_276	LKSIGVVDLFDPVKSD	S. haematobium	MS3_10404	ABCpred	1001.86	Yes	0.4876
SmSP1_310_323	LKSMGIVDLFNPVA	S mansoni	SmSPI	Bepi Pred 2	257.583	Yes	0.6691
SmSPI_370	LPDIDFNVNHPFICFI	S. mansoni	SmSPI	ABCpred	717.987	Yes	0.6815
MS3_10385_259	LRLPKFTLKNTLDLVP	S. haematobium	MS3_10402	ABCpred	299.18	No	0.5521
Smp_126160(438-452)	LVTPESKYYSSLPGN	S. mansoni	Smp_126160	Published Peptides	610.234	Yes	0.6972
SmSPI_177	MDDIPDDTGMILVNVF	S. mansoni	SmSPI	ABCpred	1613.65	Yes	0.8134
Sm140560	MGFATGYFVHDIYHNI	S. mansoni	Sm140560	Published Peptides	1110.66	Yes	0.5253
MS3_10385_152_160	MILVNVFYF	S. haematobium	MS3_10391	epitopic reigions predicted using Antigenicity	264.967	No	0.5442
MS3_10385_152	MILVNVFYFRDFWQSP	S. haematobium	MS3_10398	ABCpred	862.947	No	0.3933
MS3_10385_127_140	NDWVDQQSNGLLEK	S. haematobium	MS3_10390	Bepipred 2	699.015	No	0.7817
XP_012797374.1-78-92	NHIKTVQSGREPDLP	S. haematobium	Antigen Sm21.7	Published Peptides	218.312	Yes	0.2654
SmSPI_378_388	NHPFICFIYDQ	S. mansoni	SmSPI	epitopic reigions predicted using Antigenicity	424.093	Yes	0.3767
MS3_10385_79	NVVRISTGIFVQKTYE	S. haematobium	MS3_10401	ABCpred	83.2492	Yes	0.3621
SmSP1_80_95	PFGAQEEMKSLYKE	S mansoni	SmSPI	Bepi Pred 2	381.865	Yes	0.6318
MS3_10186_40_49	PGSVCVPLIH	S. haematobium	MS3_10398	epitopic reigions predicted using Antigenicity	129.312	Yes	0.0158
MS3_10385_170_183	PHYTRMENFDISSD	S. haematobium	MS3_10393	Bepipred 2	982.88	Yes	0.7867
AAZ29530.1-25-29	PINHGPKDVSIQTYP	S. haematobium	Tegumental Protein Sh13	Published Peptides	635.579	Yes	0.4721
MS3_10385_53	QEMKSLYQELNNSLTS	S. haematobium	MS3_10389	ABCpred	368.073	Yes	0.9887
MS3_10385_90_99	QKTYEVERRF	S. haematobium	MS3_10388	Epitopic regions predicted by Surface Accessibility Prediction	132.792	Yes	0.3922
SmSPI_342	QTNILKLNESGIEATT	S. mansoni	SmSPI	ABCpred	244.619	Yes	0.3926
Sm041370	QVFYYKDMYSLWLADT	S. mansoni	Sm041370	Published Peptides	648.546	Yes	0.2629
SmSPI_195	RDFWESPFEPHYTKIE	S. mansoni	SmSPI	ABCpred	1404.1	Yes	0.7518
MS3_10385_161	RDFWQSPFEPHYTRME	S. haematobium	MS3_10394	ABCpred	1091.37	Yes	0.8447
Smp_180240(339-353)	RDWPTTLTGAGGSTT	S. mansoni	Smp_180240	Published Peptides	528.529	Yes	0.3644
MS3_10385_98	RFTESIANDFEGELKQ	S. haematobium	MS3_10391	ABCpred	653.324	Yes	0.1621
AAB81008_86_94	RILVQYFIE	S. mansoni	AAB81008	epitopic reigions predicted using Antigenicity	270.811	No	0.07
MS3_10385_28	RTGYQIGKTMRLKSTS	S. haematobium	MS3_10388	ABCpred	641.794	Yes	0.9527
MS3_10186_123_131	SESKRRRKY	S. haematobium	MS3_10192	Bepipred 2	0	Yes	0.8676
AAB81008_121_135	SFLCSTCEMAVAYLK	S. mansoni	AAB81008	epitopic reigions predicted using Antigenicity	0	Yes	0.9913
XP_012799745.1-16-30	SFLEMDADNNEMIDK	S. haematobium	putative 22.6 kDa tegument antigen	Published Peptides	767.85	Yes	0.0043
MS3_10385_22	SGGAQGRTGYQIGKTM	S. haematobium	MS3_10396	ABCpred	84.419	Yes	0.9193
MS3_10385_278_291	SIGVVDLFDPVKSD	S. haematobium	MS3_10395	epitopic reigions predicted using Antigenicity	817.676	No	0.312
Smp_150390.1(216-230)	SLPSNAHNNDNNSSD	S. mansoni	Smp_150390.1	Published Peptides	2490.65	No	0.9554
MS3_10385_65_79	SLTSEKTFLNEKEEN	S. haematobium	MS3_10387	Epitopic regions predicted by Surface Accessibility Prediction	1099.91	No	0.016
MS3_10385_132_147	SNGLLEKFFTDDIP	S. haematobium	MS3_10391	Bepipred 2	139.491	Yes	0.2686
SmSP1_200_210	SPFEPHYTKIE	S mansoni	SmSPI	Epitopic regions predicted by Surface Accessibility Prediction	383.117	Yes	0.984
MS3_10385_166_176	SPFEPHYTRME	S. haematobium	MS3_10389	Epitopic regions predicted by Surface Accessibility Prediction	795.101	Yes	0.0554
MS3_10385_48_61	SSEAQQEMKSLYQE	S. haematobium	MS3_10386	Bepipred 2	333.616	Yes	0.0585
AAB81008_181	STMDPDSACMTMHMCS	S. mansoni	AAB81008	ABCpred	1644.42	Yes	0.2342
MS3_10385_143	TDDIPDDTAMILVNVF	S. haematobium	MS3_10390	ABCpred	2069.68	Yes	0.4195
MS3_10385_220_229	TFVIVLPLEK	S. haematobium	MS3_10392	epitopic reigions predicted using Antigenicity	11.2733	Yes	0.2551
AAB81008_111_119	TLERPQYGN	S mansoni	AAB81009	Epitopic regions predicted by Surface Accessibility Prediction	821.847	No	0.6505
MS3_10385_357	TMPIMAAKVMNPILQS	S. haematobium	MS3_10385	ABCpred	570.073	Yes	0.3439
MS3_10385_36_49	TMRLKSTSSSWNSS	S. haematobium	MS3_10385	Bepipred 2	1226.49	Yes	0.8671
AAB81008_17	TSINQPELEFGYKDVA	S. mansoni	AAB81008	ABCpred	771.307	Yes	0.9281
SmSP1_359_372	TSPIFVPISAVLPD	S mansoni	SmSPI	Bepi Pred 2	925.484	Yes	0.2487
MS3_10385_42	TSSSWNSSEAQQEMKS	S. haematobium	MS3_10392	ABCpred	964.219	Yes	0.3753
Smp_093840(219-233)	TTTNKDDTQINSAPS	S. mansoni	Smp_093840	Published Peptides	595.82	Yes	0.712
MS3_10385_255_264	TTVSLRLPKF	S. haematobium	MS3_10393	epitopic reigions predicted using Antigenicity	149.962	Yes	0.4903
MS3_10385_323_336	TVTSPIFVPISAII	S. haematobium	MS3_10398	Bepipred 2	107.728	Yes	0.6186
SmSP1_322_335	VAANLSGITHDHQL	S mansoni	SmSPI	Bepi Pred 2	237.525	Yes	0.3513
SmSPI_322	VAANLSGITHDHQLYV	S. mansoni	SmSPI	ABCpred	699.427	Yes	0.35
MS3_10385_339_354	VDFHVTHPFICFIYDQ	S. haematobium	MS3_10397	epitopic reigions predicted using Antigenicity	793.671	Yes	0.9386
P09792.1-29-43	VDYEDERISFQDWPK	S. mansoni	Glutathione S-Transferase Class-Mu 28 Kda Isozyme	Published Peptides	1357.1	Yes	0.3324
MS3_10186_46	VGSLSPPWIPGSVCVP	S. haematobium	MS3_10195	ABCpred	232.601	Yes	0.8517
MS3_10385_288_301	VKSDLSGITPNHNL	S. haematobium	MS3_10396	Bepipred 2	52.8117	Yes	0.3267
MS3_10186_119	VQCISESKRRRKYCRY	S. haematobium	MS3_10193	ABCpred	330.104	Yes	0.831
SmSPI_358_372	VTSPIFVPISAVLPD	S. mansoni	SmSPI	epitopic reigions predicted using Antigenicity	671.137	Yes	0.8783
MS3_10385_281_294	VVDLFDPVKSDLSG	S. haematobium	MS3_10395	Bepipred 2	370.031	Yes	0.469
MS3_10186_25	YCLRLYDGTYENGSYT	S. haematobium	MS3_10187	ABCpred	532.521	Yes	0.177
MS3_10186_76_89	YEDVNYSGKDTAIG	S. haematobium	MS3_10190	Bepipred 2	643.323	No	0.3093
SmSPI_127	YEIETSFNESIKNDFK	S. mansoni	SmSPI	ABCpred	444.957	Yes	0.1682
MS3_10385_93_105	YEVERRFTESIAN	S. haematobium	MS3_10388	Bepipred 2	538.387	Yes	0.3256
SmSPI_206	YTKIENFDISPNRQIK	S. mansoni	SmSPI	ABCpred	0	Yes	0.2536

## Sheet: S. mansoni IgG reactivity
Peptide name	Linear Sequence	Source organism	Source protein	Tool	Cutoff	IgG reactivity	p-value
SmSPI_25	AFLSKSTVEFGQDNFL	S. mansoni	SmSPI	ABCpred	389.872	Yes	0.6195
SmSP1_70_83	AIRLKSTSSSWNPF	S mansoni	SmSPI	Bepi Pred 2	0.262171	Yes	0.8505
AAB81008_145_158	AIVHQAVDKICSLT	S. mansoni	AAB81008	epitopic reigions predicted using Antigenicity	75.5319	Yes	0.3053
SmSP1_85_97	AQEEMKSLYKELN	S mansoni	SmSPI	Epitopic regions predicted by Surface Accessibility Prediction	134.524	Yes	0.0854
AAB81008_39_52	AQEKSLQIMKEEQF	S mansoni	AAB81009	Bepi Pred 2	89.8575	Yes	0.8931
AAB81008_150	AVDKICSLTGSFEVQC	S. mansoni	AAB81008	ABCpred	348.343	No	0.2138
SmSPI_383	CFIYDQQLTMPIIAAK	S. mansoni	SmSPI	ABCpred	0	Yes	0.9838
AAA29900.1-145-159	CGAKGPDDYRGNVPA	S. mansoni	23 Kda Integral Membrane Protein (Sm23)	Published Peptides	147.778	Yes	0.1802
AAB81008_77	CKTSMATEARILVQYF	S. mansoni	AAB81008	ABCpred	0	Yes	0.6489
AAB81008_124	CSTCEMAVAYLKTFSK	S. mansoni	AAB81008	ABCpred	0	Yes	0.8281
MS3_10385_115	DFSNRTSATVDINDWV	S. haematobium	MS3_10403	ABCpred	915.966	Yes	0.2546
AAB81008_174	DKYIDTISTMDPDSAC	S. mansoni	AAB81008	ABCpred	858.535	Yes	0.2625
SmSP1_165_181	DQQSNGLLEKFFMDDIP	S mansoni	SmSPI	Bepi Pred 2	377.641	Yes	0.0504
MS3_10385_50_62	EAQQEMKSLYQEL	S. haematobium	MS3_10386	Epitopic regions predicted by Surface Accessibility Prediction	166.991	Yes	0.7237
XP_035588858.1-206-220	EDSDEDDSTVYEVAM	S. haematobium	putative cleavage and polyadenylation specificity factor	Published Peptides	2189.64	Yes	0.9064
XP_035587815.1-269-283	EISLDPIYKPEDLCI	S. haematobium	putative heat shock protein hsp16	Published Peptides	562.89	Yes	0.5167
AAB81008_50	EQFIGNMVEYLVSITC	S. mansoni	AAB81008	ABCpred	382.186	Yes	0.789
SmSP1_350_363	ESGIEATTVTSPIF	S mansoni	SmSPI	Bepi Pred 2	305.538	Yes	0.7962
SmSPI_350	ESGIEATTVTSPIFVP	S. mansoni	SmSPI	ABCpred	97.0201	Yes	0.9001
SmSPI_281_289	EYIKKLKET	S mansoni	SmSPI	Epitopic regions predicted by Surface Accessibility Prediction	196.366	Yes	0.8592
AAB81008_58_66	EYLVSITCD	S. mansoni	AAB81008	epitopic reigions predicted using Antigenicity	270.97	Yes	0.5821
AAB81008_58	EYLVSITCDNVKDLNK	S. mansoni	AAB81008	ABCpred	0	Yes	0.3809
AAB81008_4_16	FFILTIFCITGFV	S. mansoni	AAB81008	epitopic reigions predicted using Antigenicity	159.725	No	0.7937
SmSPI_83	FGAQEEMKSLYKELND	S. mansoni	SmSPI	ABCpred	696.735	Yes	0.3783
SmSPI_39_56	FLTCPLGILFTLGILLGS	S. mansoni	SmSPI	epitopic reigions predicted using Antigenicity	167.496	No	0.8907
SmSP1_197_214	FWESPFEPHYTKIENFDI	S mansoni	SmSPI	Bepi Pred 2	679.384	Yes	0.05
MS3_10385_163_176	FWQSPFEPHYTRME	S. haematobium	MS3_10392	Bepipred 2	308.176	Yes	0.1123
MS3_10186_91	GACIDDFTKSGLKRIS	S. haematobium	MS3_10194	ABCpred	1379.4	No	0.9233
P20287.1-58-72	GEVSTENGKLKVNGK	S. mansoni	Glyceraldehyde-3-Phosphate Dehydrogenase (Gapdh) (Major Larval Surface Antigen) (P-37)	Published Peptides	165.427	Yes	0.5508
SmSPI_240	GFEIVSKPLNNTRFTF	S. mansoni	SmSPI	ABCpred	1306	No	0.5036
MS3_10385_86	GIFVQKTYEVERRFTE	S. haematobium	MS3_10406	ABCpred	165.569	Yes	0.32
MS3_10186_16	GITKSNPCKYCLRLYD	S. haematobium	MS3_10188	ABCpred	359.351	Yes	0.2192
SmSPI_68	GKAIRLKSTSSSWNPF	S. mansoni	SmSPI	ABCpred	270.342	No	0.7607
MS3_10385_34	GKTMRLKSTSSSWNSS	S. haematobium	MS3_10405	ABCpred	212.004	Yes	0.3999
MS3_10186_64_73	HDSKRQPPYW	S. haematobium	MS3_10189	Bepipred 2	47.1002	Yes	0.199
MS3_10186_90_103	HGACIDDFTKSGLK	S. haematobium	MS3_10191	Bepipred 2	38.2963	Yes	0.9361
Sm168240	HTLVKSRRLNGTIEFP	S. mansoni	Sm168240	Published Peptides	2246.02	No	0.933
SmSPI_362	IFVPISAVLPDIDFNV	S. mansoni	SmSPI	ABCpred	2225.53	Yes	0.0287
AAB81008_19_30	INQPELEFGYKD	S mansoni	AAB81008	Bepi Pred 2	184.6	Yes	0.0019
MS3_10385_336	IPEVDFHVTHPFICFI	S. haematobium	MS3_10395	ABCpred	906.465	Yes	0.9649
MS3_10186_105	ISSIQKCVYGENGMVQ	S. haematobium	MS3_10192	ABCpred	342.187	Yes	0.0774
Smp_136560 (1564-1578)	ITEGNNSREGNSEKV	S. mansoni	Smp_136560	Published Peptides	585.713	Yes	0.2552
SmSPI_315_326	IVDLFNPVAANL	S. mansoni	SmSPI	epitopic reigions predicted using Antigenicity	178.541	Yes	0.7042
AAB81008_29_38	KDVACNLLEL	S. mansoni	AAB81008	epitopic reigions predicted using Antigenicity	140.8	Yes	0.3319
SmSPI_284	KKLKETTVSLRLPKFT	S. mansoni	SmSPI	ABCpred	539.82	Yes	0.8963
MS3_10385_112_125	KQVDFSNRTSATVD	S. haematobium	MS3_10389	Bepipred 2	103.89	Yes	0.108
AAA29903.1-222-237	KSDNQIKAVPASQAL	S. mansoni	Major Egg Antigen	Published Peptides	173.986	No	0.6517
SmSPI_74	KSTSSSWNPFGAQEEM	S. mansoni	SmSPI	ABCpred	177.788	Yes	0.664
SmSPI_104	KTFIDDKEEKVVRIST	S. mansoni	SmSPI	ABCpred	759.42	Yes	0.3467
AAB81008_135_143	KTFSKSEEA	S mansoni	AAB81010	Epitopic regions predicted by Surface Accessibility Prediction	231.209	Yes	0.6837
SmSP1_8_22	KVDDPYANNPSHKAF	S mansoni	SmSPI	Epitopic regions predicted by Surface Accessibility Prediction	220.38	Yes	0.803
SmSPI_113	KVVRISTGLFVQRTYE	S. mansoni	SmSPI	ABCpred	136.716	Yes	0.2402
SmSPI_263	KWSLTGAMELLNGNKI	S. mansoni	SmSPI	ABCpred	0.524342	Yes	0.9046
AAB81008_175_188	KYIDTISTMDPDSA	S mansoni	AAB81013	Bepi Pred 2	438.455	Yes	0.5975
SmSP1_261_276	LEKWSLTGAMELLNGN	S mansoni	SmSPI	Bepi Pred 2	746.534	Yes	0.0657
AAB81008_112_120	LERPQYGNS	S mansoni	AAB81011	Bepi Pred 2	78.4268	Yes	0.7741
P09841.3-6-20	LFLISILHILLVKCQ	S. mansoni	Hemoglobinase Precursor (Antigen Sm32)	Published Peptides	0	Yes	0.9913
SmSPI_54	LGSGGAQGKTGHQIGK	S. mansoni	SmSPI	ABCpred	85.7373	Yes	0.8515
MS3_10385_276	LKSIGVVDLFDPVKSD	S. haematobium	MS3_10404	ABCpred	2625.63	No	0.021
SmSP1_310_323	LKSMGIVDLFNPVA	S mansoni	SmSPI	Bepi Pred 2	180.642	Yes	0.0149
SmSPI_370	LPDIDFNVNHPFICFI	S. mansoni	SmSPI	ABCpred	334.03	Yes	0.5033
MS3_10385_259	LRLPKFTLKNTLDLVP	S. haematobium	MS3_10402	ABCpred	2632.62	No	0.5647
Smp_126160(438-452)	LVTPESKYYSSLPGN	S. mansoni	Smp_126160	Published Peptides	139.64	Yes	0.0022
SmSPI_177	MDDIPDDTGMILVNVF	S. mansoni	SmSPI	ABCpred	540.152	Yes	0.0113
Sm140560	MGFATGYFVHDIYHNI	S. mansoni	Sm140560	Published Peptides	499.856	No	0.0362
MS3_10385_152_160	MILVNVFYF	S. haematobium	MS3_10391	epitopic reigions predicted using Antigenicity	53.1028	Yes	0.7883
MS3_10385_152	MILVNVFYFRDFWQSP	S. haematobium	MS3_10398	ABCpred	657.692	No	0.1567
MS3_10385_127_140	NDWVDQQSNGLLEK	S. haematobium	MS3_10390	Bepipred 2	351.575	Yes	0.2197
XP_012797374.1-78-92	NHIKTVQSGREPDLP	S. haematobium	Antigen Sm21.7	Published Peptides	3089.3	Yes	0.4196
SmSPI_378_388	NHPFICFIYDQ	S. mansoni	SmSPI	epitopic reigions predicted using Antigenicity	473.163	Yes	0.01
MS3_10385_79	NVVRISTGIFVQKTYE	S. haematobium	MS3_10401	ABCpred	7.88689	Yes	0.531
SmSP1_80_95	PFGAQEEMKSLYKE	S mansoni	SmSPI	Bepi Pred 2	121.368	No	0.2689
MS3_10186_40_49	PGSVCVPLIH	S. haematobium	MS3_10398	epitopic reigions predicted using Antigenicity	2.62171	Yes	0.0151
MS3_10385_170_183	PHYTRMENFDISSD	S. haematobium	MS3_10393	Bepipred 2	312.975	Yes	0.5047
AAZ29530.1-25-29	PINHGPKDVSIQTYP	S. haematobium	Tegumental Protein Sh13	Published Peptides	111.36	Yes	0.16
MS3_10385_53	QEMKSLYQELNNSLTS	S. haematobium	MS3_10389	ABCpred	68.9706	Yes	0.4084
MS3_10385_90_99	QKTYEVERRF	S. haematobium	MS3_10388	Epitopic regions predicted by Surface Accessibility Prediction	88.15	Yes	0.3653
SmSPI_342	QTNILKLNESGIEATT	S. mansoni	SmSPI	ABCpred	0	Yes	0.7224
Sm041370	QVFYYKDMYSLWLADT	S. mansoni	Sm041370	Published Peptides	355.221	Yes	0.1169
SmSPI_195	RDFWESPFEPHYTKIE	S. mansoni	SmSPI	ABCpred	664.208	Yes	0.3629
MS3_10385_161	RDFWQSPFEPHYTRME	S. haematobium	MS3_10394	ABCpred	596.529	Yes	0.0728
Smp_180240(339-353)	RDWPTTLTGAGGSTT	S. mansoni	Smp_180240	Published Peptides	705.707	No	0.4194
MS3_10385_98	RFTESIANDFEGELKQ	S. haematobium	MS3_10391	ABCpred	382.264	Yes	0.6239
AAB81008_86_94	RILVQYFIE	S. mansoni	AAB81008	epitopic reigions predicted using Antigenicity	860.359	No	0.455
MS3_10385_28	RTGYQIGKTMRLKSTS	S. haematobium	MS3_10388	ABCpred	478.564	Yes	0.8727
MS3_10186_123_131	SESKRRRKY	S. haematobium	MS3_10192	Bepipred 2	223.431	Yes	0.011
AAB81008_121_135	SFLCSTCEMAVAYLK	S. mansoni	AAB81008	epitopic reigions predicted using Antigenicity	0	Yes	0.9917
XP_012799745.1-16-30	SFLEMDADNNEMIDK	S. haematobium	putative 22.6 kDa tegument antigen	Published Peptides	1439.6	Yes	0.336
MS3_10385_22	SGGAQGRTGYQIGKTM	S. haematobium	MS3_10396	ABCpred	55.3176	Yes	0.9334
MS3_10385_278_291	SIGVVDLFDPVKSD	S. haematobium	MS3_10395	epitopic reigions predicted using Antigenicity	2524.21	Yes	0.0274
Smp_150390.1(216-230)	SLPSNAHNNDNNSSD	S. mansoni	Smp_150390.1	Published Peptides	561.338	Yes	0.0131
MS3_10385_65_79	SLTSEKTFLNEKEEN	S. haematobium	MS3_10387	Epitopic regions predicted by Surface Accessibility Prediction	218.998	Yes	0.3134
MS3_10385_132_147	SNGLLEKFFTDDIP	S. haematobium	MS3_10391	Bepipred 2	188.858	Yes	0.2005
SmSP1_200_210	SPFEPHYTKIE	S mansoni	SmSPI	Epitopic regions predicted by Surface Accessibility Prediction	99.7886	Yes	0.1519
MS3_10385_166_176	SPFEPHYTRME	S. haematobium	MS3_10389	Epitopic regions predicted by Surface Accessibility Prediction	325.168	Yes	0.1024
MS3_10385_48_61	SSEAQQEMKSLYQE	S. haematobium	MS3_10386	Bepipred 2	302.787	Yes	0.6525
AAB81008_181	STMDPDSACMTMHMCS	S. mansoni	AAB81008	ABCpred	899.759	Yes	0.0226
MS3_10385_143	TDDIPDDTAMILVNVF	S. haematobium	MS3_10390	ABCpred	676.836	Yes	0.9094
MS3_10385_220_229	TFVIVLPLEK	S. haematobium	MS3_10392	epitopic reigions predicted using Antigenicity	0	Yes	0.467
AAB81008_111_119	TLERPQYGN	S mansoni	AAB81009	Epitopic regions predicted by Surface Accessibility Prediction	549.135	No	0.0176
MS3_10385_357	TMPIMAAKVMNPILQS	S. haematobium	MS3_10385	ABCpred	391.888	Yes	0.2645
MS3_10385_36_49	TMRLKSTSSSWNSS	S. haematobium	MS3_10385	Bepipred 2	52.172	Yes	0.765
AAB81008_17	TSINQPELEFGYKDVA	S. mansoni	AAB81008	ABCpred	947.655	Yes	0.7739
SmSP1_359_372	TSPIFVPISAVLPD	S mansoni	SmSPI	Bepi Pred 2	297.717	Yes	0.0041
MS3_10385_42	TSSSWNSSEAQQEMKS	S. haematobium	MS3_10392	ABCpred	85.9726	Yes	0.6153
Smp_093840(219-233)	TTTNKDDTQINSAPS	S. mansoni	Smp_093840	Published Peptides	338.09	Yes	0.2398
MS3_10385_255_264	TTVSLRLPKF	S. haematobium	MS3_10393	epitopic reigions predicted using Antigenicity	77.2093	Yes	0.4986
MS3_10385_323_336	TVTSPIFVPISAII	S. haematobium	MS3_10398	Bepipred 2	0	Yes	0.5206
SmSP1_322_335	VAANLSGITHDHQL	S mansoni	SmSPI	Bepi Pred 2	3351.4	No	0.1668
SmSPI_322	VAANLSGITHDHQLYV	S. mansoni	SmSPI	ABCpred	1069.14	Yes	0.1007
MS3_10385_339_354	VDFHVTHPFICFIYDQ	S. haematobium	MS3_10397	epitopic reigions predicted using Antigenicity	591.774	Yes	0.0207
P09792.1-29-43	VDYEDERISFQDWPK	S. mansoni	Glutathione S-Transferase Class-Mu 28 Kda Isozyme	Published Peptides	1024.62	Yes	0.2489
MS3_10186_46	VGSLSPPWIPGSVCVP	S. haematobium	MS3_10195	ABCpred	2.88388	Yes	0.2135
MS3_10385_288_301	VKSDLSGITPNHNL	S. haematobium	MS3_10396	Bepipred 2	3.40822	Yes	0.5238
MS3_10186_119	VQCISESKRRRKYCRY	S. haematobium	MS3_10193	ABCpred	520.321	Yes	0.0328
SmSPI_358_372	VTSPIFVPISAVLPD	S. mansoni	SmSPI	epitopic reigions predicted using Antigenicity	222.212	No	0.4712
MS3_10385_281_294	VVDLFDPVKSDLSG	S. haematobium	MS3_10395	Bepipred 2	3597.37	No	0.5511
MS3_10186_25	YCLRLYDGTYENGSYT	S. haematobium	MS3_10187	ABCpred	532.614	Yes	0.0035
MS3_10186_76_89	YEDVNYSGKDTAIG	S. haematobium	MS3_10190	Bepipred 2	275.88	Yes	0.6593
SmSPI_127	YEIETSFNESIKNDFK	S. mansoni	SmSPI	ABCpred	36.5571	Yes	0.1309
MS3_10385_93_105	YEVERRFTESIAN	S. haematobium	MS3_10388	Bepipred 2	130.318	Yes	0.244
SmSPI_206	YTKIENFDISPNRQIK	S. mansoni	SmSPI	ABCpred	402.694	Yes	0.0988

## Sheet: S. haematobium IgM reactivity
Peptide name	Linear Sequence	Source organism	Source protein	Tool	Cutoff	IgM reactivity	p-value
SmSPI_25	AFLSKSTVEFGQDNFL	S. mansoni	SmSPI	ABCpred	358.277	No	0.0151
SmSP1_70_83	AIRLKSTSSSWNPF	S mansoni	SmSPI	Bepi Pred 2	0.262171	Yes	0.992
AAB81008_145_158	AIVHQAVDKICSLT	S. mansoni	AAB81008	epitopic reigions predicted using Antigenicity	78.7541	Yes	0.8571
SmSP1_85_97	AQEEMKSLYKELN	S mansoni	SmSPI	Epitopic regions predicted by Surface Accessibility Prediction	240.4	Yes	0.3015
AAB81008_39_52	AQEKSLQIMKEEQF	S mansoni	AAB81009	Bepi Pred 2	224.653	Yes	0.7815
AAB81008_150	AVDKICSLTGSFEVQC	S. mansoni	AAB81008	ABCpred	473.845	Yes	0.5484
SmSPI_383	CFIYDQQLTMPIIAAK	S. mansoni	SmSPI	ABCpred	267.676	Yes	0.8747
AAA29900.1-145-159	CGAKGPDDYRGNVPA	S. mansoni	23 Kda Integral Membrane Protein (Sm23)	Published Peptides	406.233	Yes	0.41
AAB81008_77	CKTSMATEARILVQYF	S. mansoni	AAB81008	ABCpred	0	Yes	0.9838
AAB81008_124	CSTCEMAVAYLKTFSK	S. mansoni	AAB81008	ABCpred	173.033	No	0.9136
MS3_10385_115	DFSNRTSATVDINDWV	S. haematobium	MS3_10403	ABCpred	934.402	Yes	0.5513
AAB81008_174	DKYIDTISTMDPDSAC	S. mansoni	AAB81008	ABCpred	1581.81	Yes	0.9032
SmSP1_165_181	DQQSNGLLEKFFMDDIP	S mansoni	SmSPI	Bepi Pred 2	824.289	Yes	0.7936
MS3_10385_50_62	EAQQEMKSLYQEL	S. haematobium	MS3_10386	Epitopic regions predicted by Surface Accessibility Prediction	489.32	Yes	0.4582
XP_035588858.1-206-220	EDSDEDDSTVYEVAM	S. haematobium	putative cleavage and polyadenylation specificity factor	Published Peptides	2474.06	No	0.009
XP_035587815.1-269-283	EISLDPIYKPEDLCI	S. haematobium	putative heat shock protein hsp16	Published Peptides	955.647	Yes	0.2041
AAB81008_50	EQFIGNMVEYLVSITC	S. mansoni	AAB81008	ABCpred	1059.91	No	0.5417
SmSP1_350_363	ESGIEATTVTSPIF	S mansoni	SmSPI	Bepi Pred 2	321.242	Yes	0.287
SmSPI_350	ESGIEATTVTSPIFVP	S. mansoni	SmSPI	ABCpred	410.536	Yes	0.3737
SmSPI_281_289	EYIKKLKET	S mansoni	SmSPI	Epitopic regions predicted by Surface Accessibility Prediction	416.239	No	0.528
AAB81008_58_66	EYLVSITCD	S. mansoni	AAB81008	epitopic reigions predicted using Antigenicity	353.17	Yes	0.9788
AAB81008_58	EYLVSITCDNVKDLNK	S. mansoni	AAB81008	ABCpred	295.734	No	0.9026
AAB81008_4_16	FFILTIFCITGFV	S. mansoni	AAB81008	epitopic reigions predicted using Antigenicity	211.63	No	0.4474
SmSPI_83	FGAQEEMKSLYKELND	S. mansoni	SmSPI	ABCpred	450.84	Yes	0.6351
SmSPI_39_56	FLTCPLGILFTLGILLGS	S. mansoni	SmSPI	epitopic reigions predicted using Antigenicity	208.429	Yes	0.551
SmSP1_197_214	FWESPFEPHYTKIENFDI	S mansoni	SmSPI	Bepi Pred 2	2041.53	No	0.0691
MS3_10385_163_176	FWQSPFEPHYTRME	S. haematobium	MS3_10392	Bepipred 2	776.4	Yes	0.7984
MS3_10186_91	GACIDDFTKSGLKRIS	S. haematobium	MS3_10194	ABCpred	1284.95	No	0.9144
P20287.1-58-72	GEVSTENGKLKVNGK	S. mansoni	Glyceraldehyde-3-Phosphate Dehydrogenase (Gapdh) (Major Larval Surface Antigen) (P-37)	Published Peptides	235.419	Yes	0.5103
SmSPI_240	GFEIVSKPLNNTRFTF	S. mansoni	SmSPI	ABCpred	1995.56	No	0.241
MS3_10385_86	GIFVQKTYEVERRFTE	S. haematobium	MS3_10406	ABCpred	697.785	No	0.7324
MS3_10186_16	GITKSNPCKYCLRLYD	S. haematobium	MS3_10188	ABCpred	399.45	No	0.4103
SmSPI_68	GKAIRLKSTSSSWNPF	S. mansoni	SmSPI	ABCpred	204.338	No	0.8964
MS3_10385_34	GKTMRLKSTSSSWNSS	S. haematobium	MS3_10405	ABCpred	947.918	Yes	0.8914
MS3_10186_64_73	HDSKRQPPYW	S. haematobium	MS3_10189	Bepipred 2	0	Yes	0.3632
MS3_10186_90_103	HGACIDDFTKSGLK	S. haematobium	MS3_10191	Bepipred 2	0	Yes	0.5876
Sm168240	HTLVKSRRLNGTIEFP	S. mansoni	Sm168240	Published Peptides	643.624	No	0.5437
SmSPI_362	IFVPISAVLPDIDFNV	S. mansoni	SmSPI	ABCpred	1532.55	Yes	0.9446
AAB81008_19_30	INQPELEFGYKD	S mansoni	AAB81008	Bepi Pred 2	597.291	Yes	0.3212
MS3_10385_336	IPEVDFHVTHPFICFI	S. haematobium	MS3_10395	ABCpred	2273.51	No	0.3369
MS3_10186_105	ISSIQKCVYGENGMVQ	S. haematobium	MS3_10192	ABCpred	972.338	Yes	0.0123
Smp_136560 (1564-1578)	ITEGNNSREGNSEKV	S. mansoni	Smp_136560	Published Peptides	1649.01	No	0.1529
SmSPI_315_326	IVDLFNPVAANL	S. mansoni	SmSPI	epitopic reigions predicted using Antigenicity	584.025	No	0.8049
AAB81008_29_38	KDVACNLLEL	S. mansoni	AAB81008	epitopic reigions predicted using Antigenicity	228.135	No	0.4774
SmSPI_284	KKLKETTVSLRLPKFT	S. mansoni	SmSPI	ABCpred	429.96	No	0.5919
MS3_10385_112_125	KQVDFSNRTSATVD	S. haematobium	MS3_10389	Bepipred 2	16.8492	Yes	0.0982
AAA29903.1-222-237	KSDNQIKAVPASQAL	S. mansoni	Major Egg Antigen	Published Peptides	492.628	No	0.8734
SmSPI_74	KSTSSSWNPFGAQEEM	S. mansoni	SmSPI	ABCpred	1080.14	Yes	0.0977
SmSPI_104	KTFIDDKEEKVVRIST	S. mansoni	SmSPI	ABCpred	1027.21	Yes	0.6555
AAB81008_135_143	KTFSKSEEA	S mansoni	AAB81010	Epitopic regions predicted by Surface Accessibility Prediction	894.162	No	0.0594
SmSP1_8_22	KVDDPYANNPSHKAF	S mansoni	SmSPI	Epitopic regions predicted by Surface Accessibility Prediction	1109.3	No	0.3836
SmSPI_113	KVVRISTGLFVQRTYE	S. mansoni	SmSPI	ABCpred	455.491	No	0.5186
SmSPI_263	KWSLTGAMELLNGNKI	S. mansoni	SmSPI	ABCpred	7.86512	Yes	0.894
AAB81008_175_188	KYIDTISTMDPDSA	S mansoni	AAB81013	Bepi Pred 2	770.757	Yes	0.8699
SmSP1_261_276	LEKWSLTGAMELLNGN	S mansoni	SmSPI	Bepi Pred 2	1282.78	No	0.2421
AAB81008_112_120	LERPQYGNS	S mansoni	AAB81011	Bepi Pred 2	1213.59	No	0.6535
P09841.3-6-20	LFLISILHILLVKCQ	S. mansoni	Hemoglobinase Precursor (Antigen Sm32)	Published Peptides	0	No	0.9761
SmSPI_54	LGSGGAQGKTGHQIGK	S. mansoni	SmSPI	ABCpred	0	Yes	0.8022
MS3_10385_276	LKSIGVVDLFDPVKSD	S. haematobium	MS3_10404	ABCpred	1001.86	Yes	0.4876
SmSP1_310_323	LKSMGIVDLFNPVA	S mansoni	SmSPI	Bepi Pred 2	257.583	Yes	0.6691
SmSPI_370	LPDIDFNVNHPFICFI	S. mansoni	SmSPI	ABCpred	717.987	Yes	0.6815
MS3_10385_259	LRLPKFTLKNTLDLVP	S. haematobium	MS3_10402	ABCpred	299.18	No	0.5521
Smp_126160(438-452)	LVTPESKYYSSLPGN	S. mansoni	Smp_126160	Published Peptides	610.234	Yes	0.6972
SmSPI_177	MDDIPDDTGMILVNVF	S. mansoni	SmSPI	ABCpred	1613.65	Yes	0.8134
Sm140560	MGFATGYFVHDIYHNI	S. mansoni	Sm140560	Published Peptides	1110.66	Yes	0.5253
MS3_10385_152_160	MILVNVFYF	S. haematobium	MS3_10391	epitopic reigions predicted using Antigenicity	264.967	No	0.5442
MS3_10385_152	MILVNVFYFRDFWQSP	S. haematobium	MS3_10398	ABCpred	862.947	No	0.3933
MS3_10385_127_140	NDWVDQQSNGLLEK	S. haematobium	MS3_10390	Bepipred 2	699.015	No	0.7817
XP_012797374.1-78-92	NHIKTVQSGREPDLP	S. haematobium	Antigen Sm21.7	Published Peptides	218.312	Yes	0.2654
SmSPI_378_388	NHPFICFIYDQ	S. mansoni	SmSPI	epitopic reigions predicted using Antigenicity	424.093	Yes	0.3767
MS3_10385_79	NVVRISTGIFVQKTYE	S. haematobium	MS3_10401	ABCpred	83.2492	Yes	0.3621
SmSP1_80_95	PFGAQEEMKSLYKE	S mansoni	SmSPI	Bepi Pred 2	381.865	Yes	0.6318
MS3_10186_40_49	PGSVCVPLIH	S. haematobium	MS3_10398	epitopic reigions predicted using Antigenicity	129.312	Yes	0.0158
MS3_10385_170_183	PHYTRMENFDISSD	S. haematobium	MS3_10393	Bepipred 2	982.88	Yes	0.7867
AAZ29530.1-25-29	PINHGPKDVSIQTYP	S. haematobium	Tegumental Protein Sh13	Published Peptides	635.579	Yes	0.4721
MS3_10385_53	QEMKSLYQELNNSLTS	S. haematobium	MS3_10389	ABCpred	368.073	Yes	0.9887
MS3_10385_90_99	QKTYEVERRF	S. haematobium	MS3_10388	Epitopic regions predicted by Surface Accessibility Prediction	132.792	Yes	0.3922
SmSPI_342	QTNILKLNESGIEATT	S. mansoni	SmSPI	ABCpred	244.619	Yes	0.3926
Sm041370	QVFYYKDMYSLWLADT	S. mansoni	Sm041370	Published Peptides	648.546	Yes	0.2629
SmSPI_195	RDFWESPFEPHYTKIE	S. mansoni	SmSPI	ABCpred	1404.1	Yes	0.7518
MS3_10385_161	RDFWQSPFEPHYTRME	S. haematobium	MS3_10394	ABCpred	1091.37	Yes	0.8447
Smp_180240(339-353)	RDWPTTLTGAGGSTT	S. mansoni	Smp_180240	Published Peptides	528.529	Yes	0.3644
MS3_10385_98	RFTESIANDFEGELKQ	S. haematobium	MS3_10391	ABCpred	653.324	Yes	0.1621
AAB81008_86_94	RILVQYFIE	S. mansoni	AAB81008	epitopic reigions predicted using Antigenicity	270.811	No	0.07
MS3_10385_28	RTGYQIGKTMRLKSTS	S. haematobium	MS3_10388	ABCpred	641.794	Yes	0.9527
MS3_10186_123_131	SESKRRRKY	S. haematobium	MS3_10192	Bepipred 2	0	Yes	0.8676
AAB81008_121_135	SFLCSTCEMAVAYLK	S. mansoni	AAB81008	epitopic reigions predicted using Antigenicity	0	Yes	0.9913
XP_012799745.1-16-30	SFLEMDADNNEMIDK	S. haematobium	putative 22.6 kDa tegument antigen	Published Peptides	767.85	Yes	0.0043
MS3_10385_22	SGGAQGRTGYQIGKTM	S. haematobium	MS3_10396	ABCpred	84.419	Yes	0.9193
MS3_10385_278_291	SIGVVDLFDPVKSD	S. haematobium	MS3_10395	epitopic reigions predicted using Antigenicity	817.676	No	0.312
Smp_150390.1(216-230)	SLPSNAHNNDNNSSD	S. mansoni	Smp_150390.1	Published Peptides	2490.65	No	0.9554
MS3_10385_65_79	SLTSEKTFLNEKEEN	S. haematobium	MS3_10387	Epitopic regions predicted by Surface Accessibility Prediction	1099.91	No	0.016
MS3_10385_132_147	SNGLLEKFFTDDIP	S. haematobium	MS3_10391	Bepipred 2	139.491	Yes	0.2686
SmSP1_200_210	SPFEPHYTKIE	S mansoni	SmSPI	Epitopic regions predicted by Surface Accessibility Prediction	383.117	Yes	0.984
MS3_10385_166_176	SPFEPHYTRME	S. haematobium	MS3_10389	Epitopic regions predicted by Surface Accessibility Prediction	795.101	Yes	0.0554
MS3_10385_48_61	SSEAQQEMKSLYQE	S. haematobium	MS3_10386	Bepipred 2	333.616	Yes	0.0585
AAB81008_181	STMDPDSACMTMHMCS	S. mansoni	AAB81008	ABCpred	1644.42	Yes	0.2342
MS3_10385_143	TDDIPDDTAMILVNVF	S. haematobium	MS3_10390	ABCpred	2069.68	Yes	0.4195
MS3_10385_220_229	TFVIVLPLEK	S. haematobium	MS3_10392	epitopic reigions predicted using Antigenicity	11.2733	Yes	0.2551
AAB81008_111_119	TLERPQYGN	S mansoni	AAB81009	Epitopic regions predicted by Surface Accessibility Prediction	821.847	No	0.6505
MS3_10385_357	TMPIMAAKVMNPILQS	S. haematobium	MS3_10385	ABCpred	570.073	Yes	0.3439
MS3_10385_36_49	TMRLKSTSSSWNSS	S. haematobium	MS3_10385	Bepipred 2	1226.49	Yes	0.8671
AAB81008_17	TSINQPELEFGYKDVA	S. mansoni	AAB81008	ABCpred	771.307	Yes	0.9281
SmSP1_359_372	TSPIFVPISAVLPD	S mansoni	SmSPI	Bepi Pred 2	925.484	Yes	0.2487
MS3_10385_42	TSSSWNSSEAQQEMKS	S. haematobium	MS3_10392	ABCpred	964.219	Yes	0.3753
Smp_093840(219-233)	TTTNKDDTQINSAPS	S. mansoni	Smp_093840	Published Peptides	595.82	Yes	0.712
MS3_10385_255_264	TTVSLRLPKF	S. haematobium	MS3_10393	epitopic reigions predicted using Antigenicity	149.962	Yes	0.4903
MS3_10385_323_336	TVTSPIFVPISAII	S. haematobium	MS3_10398	Bepipred 2	107.728	Yes	0.6186
SmSP1_322_335	VAANLSGITHDHQL	S mansoni	SmSPI	Bepi Pred 2	237.525	Yes	0.3513
SmSPI_322	VAANLSGITHDHQLYV	S. mansoni	SmSPI	ABCpred	699.427	Yes	0.35
MS3_10385_339_354	VDFHVTHPFICFIYDQ	S. haematobium	MS3_10397	epitopic reigions predicted using Antigenicity	793.671	Yes	0.9386
P09792.1-29-43	VDYEDERISFQDWPK	S. mansoni	Glutathione S-Transferase Class-Mu 28 Kda Isozyme	Published Peptides	1357.1	Yes	0.3324
MS3_10186_46	VGSLSPPWIPGSVCVP	S. haematobium	MS3_10195	ABCpred	232.601	Yes	0.8517
MS3_10385_288_301	VKSDLSGITPNHNL	S. haematobium	MS3_10396	Bepipred 2	52.8117	Yes	0.3267
MS3_10186_119	VQCISESKRRRKYCRY	S. haematobium	MS3_10193	ABCpred	330.104	Yes	0.831
SmSPI_358_372	VTSPIFVPISAVLPD	S. mansoni	SmSPI	epitopic reigions predicted using Antigenicity	671.137	Yes	0.8783
MS3_10385_281_294	VVDLFDPVKSDLSG	S. haematobium	MS3_10395	Bepipred 2	370.031	Yes	0.469
MS3_10186_25	YCLRLYDGTYENGSYT	S. haematobium	MS3_10187	ABCpred	532.521	Yes	0.177
MS3_10186_76_89	YEDVNYSGKDTAIG	S. haematobium	MS3_10190	Bepipred 2	643.323	No	0.3093
SmSPI_127	YEIETSFNESIKNDFK	S. mansoni	SmSPI	ABCpred	444.957	Yes	0.1682
MS3_10385_93_105	YEVERRFTESIAN	S. haematobium	MS3_10388	Bepipred 2	538.387	Yes	0.3256
SmSPI_206	YTKIENFDISPNRQIK	S. mansoni	SmSPI	ABCpred	0	Yes	0.2536

## Sheet: S. haematobium IgG reactivity
Peptide name	Linear Sequence	Source organism	Source protein	Tool	Cutoff	IgG reactivity	p-value
SmSPI_25	AFLSKSTVEFGQDNFL	S. mansoni	SmSPI	ABCpred	389.872	Yes	0.6195
SmSP1_70_83	AIRLKSTSSSWNPF	S mansoni	SmSPI	Bepi Pred 2	0.262171	Yes	0.8505
AAB81008_145_158	AIVHQAVDKICSLT	S. mansoni	AAB81008	epitopic reigions predicted using Antigenicity	75.5319	Yes	0.3053
SmSP1_85_97	AQEEMKSLYKELN	S mansoni	SmSPI	Epitopic regions predicted by Surface Accessibility Prediction	134.524	Yes	0.0854
AAB81008_39_52	AQEKSLQIMKEEQF	S mansoni	AAB81009	Bepi Pred 2	89.8575	Yes	0.8931
AAB81008_150	AVDKICSLTGSFEVQC	S. mansoni	AAB81008	ABCpred	348.343	No	0.2138
SmSPI_383	CFIYDQQLTMPIIAAK	S. mansoni	SmSPI	ABCpred	0	Yes	0.9838
AAA29900.1-145-159	CGAKGPDDYRGNVPA	S. mansoni	23 Kda Integral Membrane Protein (Sm23)	Published Peptides	147.778	Yes	0.1802
AAB81008_77	CKTSMATEARILVQYF	S. mansoni	AAB81008	ABCpred	0	Yes	0.6489
AAB81008_124	CSTCEMAVAYLKTFSK	S. mansoni	AAB81008	ABCpred	0	Yes	0.8281
MS3_10385_115	DFSNRTSATVDINDWV	S. haematobium	MS3_10403	ABCpred	915.966	Yes	0.2546
AAB81008_174	DKYIDTISTMDPDSAC	S. mansoni	AAB81008	ABCpred	858.535	Yes	0.2625
SmSP1_165_181	DQQSNGLLEKFFMDDIP	S mansoni	SmSPI	Bepi Pred 2	377.641	Yes	0.0504
MS3_10385_50_62	EAQQEMKSLYQEL	S. haematobium	MS3_10386	Epitopic regions predicted by Surface Accessibility Prediction	166.991	Yes	0.7237
XP_035588858.1-206-220	EDSDEDDSTVYEVAM	S. haematobium	putative cleavage and polyadenylation specificity factor	Published Peptides	2189.64	Yes	0.9064
XP_035587815.1-269-283	EISLDPIYKPEDLCI	S. haematobium	putative heat shock protein hsp16	Published Peptides	562.89	Yes	0.5167
AAB81008_50	EQFIGNMVEYLVSITC	S. mansoni	AAB81008	ABCpred	382.186	Yes	0.789
SmSP1_350_363	ESGIEATTVTSPIF	S mansoni	SmSPI	Bepi Pred 2	305.538	Yes	0.7962
SmSPI_350	ESGIEATTVTSPIFVP	S. mansoni	SmSPI	ABCpred	97.0201	Yes	0.9001
SmSPI_281_289	EYIKKLKET	S mansoni	SmSPI	Epitopic regions predicted by Surface Accessibility Prediction	196.366	Yes	0.8592
AAB81008_58_66	EYLVSITCD	S. mansoni	AAB81008	epitopic reigions predicted using Antigenicity	270.97	Yes	0.5821
AAB81008_58	EYLVSITCDNVKDLNK	S. mansoni	AAB81008	ABCpred	0	Yes	0.3809
AAB81008_4_16	FFILTIFCITGFV	S. mansoni	AAB81008	epitopic reigions predicted using Antigenicity	159.725	No	0.7937
SmSPI_83	FGAQEEMKSLYKELND	S. mansoni	SmSPI	ABCpred	696.735	Yes	0.3783
SmSPI_39_56	FLTCPLGILFTLGILLGS	S. mansoni	SmSPI	epitopic reigions predicted using Antigenicity	167.496	No	0.8907
SmSP1_197_214	FWESPFEPHYTKIENFDI	S mansoni	SmSPI	Bepi Pred 2	679.384	Yes	0.05
MS3_10385_163_176	FWQSPFEPHYTRME	S. haematobium	MS3_10392	Bepipred 2	308.176	Yes	0.1123
MS3_10186_91	GACIDDFTKSGLKRIS	S. haematobium	MS3_10194	ABCpred	1379.4	No	0.9233
P20287.1-58-72	GEVSTENGKLKVNGK	S. mansoni	Glyceraldehyde-3-Phosphate Dehydrogenase (Gapdh) (Major Larval Surface Antigen) (P-37)	Published Peptides	165.427	Yes	0.5508
SmSPI_240	GFEIVSKPLNNTRFTF	S. mansoni	SmSPI	ABCpred	1306	No	0.5036
MS3_10385_86	GIFVQKTYEVERRFTE	S. haematobium	MS3_10406	ABCpred	165.569	Yes	0.32
MS3_10186_16	GITKSNPCKYCLRLYD	S. haematobium	MS3_10188	ABCpred	359.351	Yes	0.2192
SmSPI_68	GKAIRLKSTSSSWNPF	S. mansoni	SmSPI	ABCpred	270.342	No	0.7607
MS3_10385_34	GKTMRLKSTSSSWNSS	S. haematobium	MS3_10405	ABCpred	212.004	Yes	0.3999
MS3_10186_64_73	HDSKRQPPYW	S. haematobium	MS3_10189	Bepipred 2	47.1002	Yes	0.199
MS3_10186_90_103	HGACIDDFTKSGLK	S. haematobium	MS3_10191	Bepipred 2	38.2963	Yes	0.9361
Sm168240	HTLVKSRRLNGTIEFP	S. mansoni	Sm168240	Published Peptides	2246.02	No	0.933
SmSPI_362	IFVPISAVLPDIDFNV	S. mansoni	SmSPI	ABCpred	2225.53	Yes	0.0287
AAB81008_19_30	INQPELEFGYKD	S mansoni	AAB81008	Bepi Pred 2	184.6	Yes	0.0019
MS3_10385_336	IPEVDFHVTHPFICFI	S. haematobium	MS3_10395	ABCpred	906.465	Yes	0.9649
MS3_10186_105	ISSIQKCVYGENGMVQ	S. haematobium	MS3_10192	ABCpred	342.187	Yes	0.0774
Smp_136560 (1564-1578)	ITEGNNSREGNSEKV	S. mansoni	Smp_136560	Published Peptides	585.713	Yes	0.2552
SmSPI_315_326	IVDLFNPVAANL	S. mansoni	SmSPI	epitopic reigions predicted using Antigenicity	178.541	Yes	0.7042
AAB81008_29_38	KDVACNLLEL	S. mansoni	AAB81008	epitopic reigions predicted using Antigenicity	140.8	Yes	0.3319
SmSPI_284	KKLKETTVSLRLPKFT	S. mansoni	SmSPI	ABCpred	539.82	Yes	0.8963
MS3_10385_112_125	KQVDFSNRTSATVD	S. haematobium	MS3_10389	Bepipred 2	103.89	Yes	0.108
AAA29903.1-222-237	KSDNQIKAVPASQAL	S. mansoni	Major Egg Antigen	Published Peptides	173.986	No	0.6517
SmSPI_74	KSTSSSWNPFGAQEEM	S. mansoni	SmSPI	ABCpred	177.788	Yes	0.664
SmSPI_104	KTFIDDKEEKVVRIST	S. mansoni	SmSPI	ABCpred	759.42	Yes	0.3467
AAB81008_135_143	KTFSKSEEA	S mansoni	AAB81010	Epitopic regions predicted by Surface Accessibility Prediction	231.209	Yes	0.6837
SmSP1_8_22	KVDDPYANNPSHKAF	S mansoni	SmSPI	Epitopic regions predicted by Surface Accessibility Prediction	220.38	Yes	0.803
SmSPI_113	KVVRISTGLFVQRTYE	S. mansoni	SmSPI	ABCpred	136.716	Yes	0.2402
SmSPI_263	KWSLTGAMELLNGNKI	S. mansoni	SmSPI	ABCpred	0.524342	Yes	0.9046
AAB81008_175_188	KYIDTISTMDPDSA	S mansoni	AAB81013	Bepi Pred 2	438.455	Yes	0.5975
SmSP1_261_276	LEKWSLTGAMELLNGN	S mansoni	SmSPI	Bepi Pred 2	746.534	Yes	0.0657
AAB81008_112_120	LERPQYGNS	S mansoni	AAB81011	Bepi Pred 2	78.4268	Yes	0.7741
P09841.3-6-20	LFLISILHILLVKCQ	S. mansoni	Hemoglobinase Precursor (Antigen Sm32)	Published Peptides	0	Yes	0.9913
SmSPI_54	LGSGGAQGKTGHQIGK	S. mansoni	SmSPI	ABCpred	85.7373	Yes	0.8515
MS3_10385_276	LKSIGVVDLFDPVKSD	S. haematobium	MS3_10404	ABCpred	2625.63	No	0.021
SmSP1_310_323	LKSMGIVDLFNPVA	S mansoni	SmSPI	Bepi Pred 2	180.642	Yes	0.0149
SmSPI_370	LPDIDFNVNHPFICFI	S. mansoni	SmSPI	ABCpred	334.03	Yes	0.5033
MS3_10385_259	LRLPKFTLKNTLDLVP	S. haematobium	MS3_10402	ABCpred	2632.62	No	0.5647
Smp_126160(438-452)	LVTPESKYYSSLPGN	S. mansoni	Smp_126160	Published Peptides	139.64	Yes	0.0022
SmSPI_177	MDDIPDDTGMILVNVF	S. mansoni	SmSPI	ABCpred	540.152	Yes	0.0113
Sm140560	MGFATGYFVHDIYHNI	S. mansoni	Sm140560	Published Peptides	499.856	No	0.0362
MS3_10385_152_160	MILVNVFYF	S. haematobium	MS3_10391	epitopic reigions predicted using Antigenicity	53.1028	Yes	0.7883
MS3_10385_152	MILVNVFYFRDFWQSP	S. haematobium	MS3_10398	ABCpred	657.692	No	0.1567
MS3_10385_127_140	NDWVDQQSNGLLEK	S. haematobium	MS3_10390	Bepipred 2	351.575	Yes	0.2197
XP_012797374.1-78-92	NHIKTVQSGREPDLP	S. haematobium	Antigen Sm21.7	Published Peptides	3089.3	Yes	0.4196
SmSPI_378_388	NHPFICFIYDQ	S. mansoni	SmSPI	epitopic reigions predicted using Antigenicity	473.163	Yes	0.01
MS3_10385_79	NVVRISTGIFVQKTYE	S. haematobium	MS3_10401	ABCpred	7.88689	Yes	0.531
SmSP1_80_95	PFGAQEEMKSLYKE	S mansoni	SmSPI	Bepi Pred 2	121.368	No	0.2689
MS3_10186_40_49	PGSVCVPLIH	S. haematobium	MS3_10398	epitopic reigions predicted using Antigenicity	2.62171	Yes	0.0151
MS3_10385_170_183	PHYTRMENFDISSD	S. haematobium	MS3_10393	Bepipred 2	312.975	Yes	0.5047
AAZ29530.1-25-29	PINHGPKDVSIQTYP	S. haematobium	Tegumental Protein Sh13	Published Peptides	111.36	Yes	0.16
MS3_10385_53	QEMKSLYQELNNSLTS	S. haematobium	MS3_10389	ABCpred	68.9706	Yes	0.4084
MS3_10385_90_99	QKTYEVERRF	S. haematobium	MS3_10388	Epitopic regions predicted by Surface Accessibility Prediction	88.15	Yes	0.3653
SmSPI_342	QTNILKLNESGIEATT	S. mansoni	SmSPI	ABCpred	0	Yes	0.7224
Sm041370	QVFYYKDMYSLWLADT	S. mansoni	Sm041370	Published Peptides	355.221	Yes	0.1169
SmSPI_195	RDFWESPFEPHYTKIE	S. mansoni	SmSPI	ABCpred	664.208	Yes	0.3629
MS3_10385_161	RDFWQSPFEPHYTRME	S. haematobium	MS3_10394	ABCpred	596.529	Yes	0.0728
Smp_180240(339-353)	RDWPTTLTGAGGSTT	S. mansoni	Smp_180240	Published Peptides	705.707	No	0.4194
MS3_10385_98	RFTESIANDFEGELKQ	S. haematobium	MS3_10391	ABCpred	382.264	Yes	0.6239
AAB81008_86_94	RILVQYFIE	S. mansoni	AAB81008	epitopic reigions predicted using Antigenicity	860.359	No	0.455
MS3_10385_28	RTGYQIGKTMRLKSTS	S. haematobium	MS3_10388	ABCpred	478.564	Yes	0.8727
MS3_10186_123_131	SESKRRRKY	S. haematobium	MS3_10192	Bepipred 2	223.431	Yes	0.011
AAB81008_121_135	SFLCSTCEMAVAYLK	S. mansoni	AAB81008	epitopic reigions predicted using Antigenicity	0	Yes	0.9917
XP_012799745.1-16-30	SFLEMDADNNEMIDK	S. haematobium	putative 22.6 kDa tegument antigen	Published Peptides	1439.6	Yes	0.336
MS3_10385_22	SGGAQGRTGYQIGKTM	S. haematobium	MS3_10396	ABCpred	55.3176	Yes	0.9334
MS3_10385_278_291	SIGVVDLFDPVKSD	S. haematobium	MS3_10395	epitopic reigions predicted using Antigenicity	2524.21	Yes	0.0274
Smp_150390.1(216-230)	SLPSNAHNNDNNSSD	S. mansoni	Smp_150390.1	Published Peptides	561.338	Yes	0.0131
MS3_10385_65_79	SLTSEKTFLNEKEEN	S. haematobium	MS3_10387	Epitopic regions predicted by Surface Accessibility Prediction	218.998	Yes	0.3134
MS3_10385_132_147	SNGLLEKFFTDDIP	S. haematobium	MS3_10391	Bepipred 2	188.858	Yes	0.2005
SmSP1_200_210	SPFEPHYTKIE	S mansoni	SmSPI	Epitopic regions predicted by Surface Accessibility Prediction	99.7886	Yes	0.1519
MS3_10385_166_176	SPFEPHYTRME	S. haematobium	MS3_10389	Epitopic regions predicted by Surface Accessibility Prediction	325.168	Yes	0.1024
MS3_10385_48_61	SSEAQQEMKSLYQE	S. haematobium	MS3_10386	Bepipred 2	302.787	Yes	0.6525
AAB81008_181	STMDPDSACMTMHMCS	S. mansoni	AAB81008	ABCpred	899.759	Yes	0.0226
MS3_10385_143	TDDIPDDTAMILVNVF	S. haematobium	MS3_10390	ABCpred	676.836	Yes	0.9094
MS3_10385_220_229	TFVIVLPLEK	S. haematobium	MS3_10392	epitopic reigions predicted using Antigenicity	0	Yes	0.467
AAB81008_111_119	TLERPQYGN	S mansoni	AAB81009	Epitopic regions predicted by Surface Accessibility Prediction	549.135	No	0.0176
MS3_10385_357	TMPIMAAKVMNPILQS	S. haematobium	MS3_10385	ABCpred	391.888	Yes	0.2645
MS3_10385_36_49	TMRLKSTSSSWNSS	S. haematobium	MS3_10385	Bepipred 2	52.172	Yes	0.765
AAB81008_17	TSINQPELEFGYKDVA	S. mansoni	AAB81008	ABCpred	947.655	Yes	0.7739
SmSP1_359_372	TSPIFVPISAVLPD	S mansoni	SmSPI	Bepi Pred 2	297.717	Yes	0.0041
MS3_10385_42	TSSSWNSSEAQQEMKS	S. haematobium	MS3_10392	ABCpred	85.9726	Yes	0.6153
Smp_093840(219-233)	TTTNKDDTQINSAPS	S. mansoni	Smp_093840	Published Peptides	338.09	Yes	0.2398
MS3_10385_255_264	TTVSLRLPKF	S. haematobium	MS3_10393	epitopic reigions predicted using Antigenicity	77.2093	Yes	0.4986
MS3_10385_323_336	TVTSPIFVPISAII	S. haematobium	MS3_10398	Bepipred 2	0	Yes	0.5206
SmSP1_322_335	VAANLSGITHDHQL	S mansoni	SmSPI	Bepi Pred 2	3351.4	No	0.1668
SmSPI_322	VAANLSGITHDHQLYV	S. mansoni	SmSPI	ABCpred	1069.14	Yes	0.1007
MS3_10385_339_354	VDFHVTHPFICFIYDQ	S. haematobium	MS3_10397	epitopic reigions predicted using Antigenicity	591.774	Yes	0.0207
P09792.1-29-43	VDYEDERISFQDWPK	S. mansoni	Glutathione S-Transferase Class-Mu 28 Kda Isozyme	Published Peptides	1024.62	Yes	0.2489
MS3_10186_46	VGSLSPPWIPGSVCVP	S. haematobium	MS3_10195	ABCpred	2.88388	Yes	0.2135
MS3_10385_288_301	VKSDLSGITPNHNL	S. haematobium	MS3_10396	Bepipred 2	3.40822	Yes	0.5238
MS3_10186_119	VQCISESKRRRKYCRY	S. haematobium	MS3_10193	ABCpred	520.321	Yes	0.0328
SmSPI_358_372	VTSPIFVPISAVLPD	S. mansoni	SmSPI	epitopic reigions predicted using Antigenicity	222.212	No	0.4712
MS3_10385_281_294	VVDLFDPVKSDLSG	S. haematobium	MS3_10395	Bepipred 2	3597.37	No	0.5511
MS3_10186_25	YCLRLYDGTYENGSYT	S. haematobium	MS3_10187	ABCpred	532.614	Yes	0.0035
MS3_10186_76_89	YEDVNYSGKDTAIG	S. haematobium	MS3_10190	Bepipred 2	275.88	Yes	0.6593
SmSPI_127	YEIETSFNESIKNDFK	S. mansoni	SmSPI	ABCpred	36.5571	Yes	0.1309
MS3_10385_93_105	YEVERRFTESIAN	S. haematobium	MS3_10388	Bepipred 2	130.318	Yes	0.244
SmSPI_206	YTKIENFDISPNRQIK	S. mansoni	SmSPI	ABCpred	402.694	Yes	0.0988
